# Supplementary material for: RNA-sequencing revisited data shed new light on wooden breast myopathy
Source: Poult Sci. 2024 May 25;103(8):103902. doi: 10.1016/j.psj.2024.103902 (PMC11246058; doi:10.1016/j.psj.2024.103902)
Supplement: Supplementary file 2 [file mmc2.xlsx]

## Sheet: DAVID_edgeR results
Functional analysis performed using DAVID tools. The table reports the detailed results of the functional classification of the differentially expressed genes (DEGs) identified using the edgeR approach
Annotation Cluster 1	Enrichment Score: 8.252699095973227
Category	Term	Count	%	PValue	Genes	List Total	Pop Hits	Pop Total	Fold Enrichment	Bonferroni	Benjamini	FDR
UP_KW_CELLULAR_COMPONENT	KW-0272~Extracellular matrix	60	3.07062	2.54204e-09	SPON1, ECM1, COL16A1, HPSE2, COL12A1, TNC, CPZ, COMP, ADAMTS2, ADAMTS3, TNN, TINAG, ADAMTS6, SBSPON, POSTN, EGFL6, WNT5B, VWF, MYOC, ANXA2, MMP2, MAMDC2, BGN, WNT9A, MMP9, DCN, VCAN, COL6A2, COL6A1, PXDN, MMP17, COL8A2, COL6A3, COL8A1, COL21A1, FREM1, FBN2, DPT, FBLN1, PRELP, NID1, THBS1, LTBP1, THSD4, ADAMTS14, WNT11, ADAMTS18, CTHRC1, IMPG2, TGFB2, CRTAP, AMBP, TGFB3, LUM, FN1, COL3A1, COL1A2, …	1699	274	17615	2.27034	1.3727e-07	6.8635e-08	5.97378e-08
GOTERM_CC_DIRECT	GO:0031012~extracellular matrix	56	2.86592	2.6043e-09	SPON1, ECM1, COL16A1, HPSE2, FGF1, ELFN1, COMP, ADAMTS2, ADAMTS3, MMP27, CCN3, ADAMTS6, POSTN, VWF, AHSG, MMP2, BGN, DCN, PHOSPHO1, VCAN, LOX, COL6A2, MMP23B, COL6A1, PXDN, MMP17, COL8A2, COL6A3, COL8A1, IGFALS, COLEC12, FBN2, LRRC17, CXCR4, FBLN1, PRELP, HSD17B12, THBS1, LTBP1, THSD4, ADAMTS14, WNT11, MUC2, ADAMTS18, LRIG2, IMPG2, LINGO1, LUM, FN1, COL3A1, COL1A2, COL5A2, MGP, OGN, PTX3, TGFBI	1878	260	20562	2.35822	2.35949e-06	4.71899e-07	4.48981e-07
GOTERM_MF_DIRECT	GO:0005201~extracellular matrix structural constituent	37	1.89355	2.63651e-08	FBN2, ECM1, SPON1, COL16A1, TNC, DPT, FBLN1, PRELP, AEBP1, NID1, THBS2, THBS1, LTBP1, THSD4, COMP, EDIL3, CTHRC1, IMPG2, FGB, SBSPON, POSTN, VWF, LUM, FGG, FN1, BGN, COL3A1, COL1A2, COL5A2, PXDN, MGP, COL8A2, COL8A1, TGFBI, MFGE8, MXRA5, UMODL1	1839	138	18869	2.75099	4.51888e-05	1.12975e-05	1.11986e-05
Annotation Cluster 2	Enrichment Score: 4.118040708676249
Category	Term	Count	%	PValue	Genes	List Total	Pop Hits	Pop Total	Fold Enrichment	Bonferroni	Benjamini	FDR
GOTERM_BP_DIRECT	GO:0006096~glycolytic process	17	0.87001	7.79719e-07	PFKFB2, GPI, PFKFB1, TPI1, PKLR, PGAM1, BPGM, ENO2, PRKAG3, LDHA, OGDH, ALDOC, ALDOB, PGK2, GAPDH, PFKM, PGM1	1815	43	19308	4.20573	0.00445394	0.000892622	0.00088732
KEGG_PATHWAY	hsa01230:Biosynthesis of amino acids	22	1.1259	3.2916e-05	TKTL1, TPI1, PKLR, GOT1, ACY1, PGAM1, GOT2, PYCR1, ASNS, ENO2, CBS, IDH3B, ALDOC, ACO1, PHGDH, ALDOB, ALDH18A1, PGK2, GLUL, GAPDH, PFKM, IDH3A	892	75	8164	2.68472	0.0109665	0.00367562	0.00347812
KEGG_PATHWAY	hsa00010:Glycolysis / Gluconeogenesis	19	0.972364	0.00021128	GPI, TPI1, PKLR, PGAM1, BPGM, ENO2, G6PC1, LDHB, LDHA, ALDH2, PGM2, ALDOC, ALDOB, PGK2, GAPDH, DLD, PFKM, PGM1, FBP2	892	67	8164	2.59548	0.068339	0.0117965	0.0111626
UP_KW_BIOLOGICAL_PROCESS	KW-0324~Glycolysis	12	0.614125	0.000380099	GPI, TPI1, PKLR, PGAM1, OGDH, ALDOC, PGK2, ALDOB, BPGM, ENO2, GAPDH, PFKM	1078	36	11223	3.47032	0.0582986	0.0120111	0.011403
KEGG_PATHWAY	hsa01200:Carbon metabolism	25	1.27943	0.00124651	GPI, GLDC, ENO2, IDH3B, ME1, PHGDH, PGK2, IDH3A, TKTL1, TPI1, PKLR, GOT1, MDH2, PGAM1, GOT2, PGP, OGDH, SUCLG1, ALDOC, ACO1, ALDOB, DLD, PFKM, GAPDH, FBP2	892	115	8164	1.98967	0.341534	0.037962	0.0359222
Annotation Cluster 3	Enrichment Score: 4.095359780762839
Category	Term	Count	%	PValue	Genes	List Total	Pop Hits	Pop Total	Fold Enrichment	Bonferroni	Benjamini	FDR
GOTERM_BP_DIRECT	GO:0035556~intracellular signal transduction	82	4.19652	8.22097e-09	DDX3X, NRK, CBLB, PRKAG3, AKAP13, PREX1, RPS6KA2, RPS6KA1, STMN1, TLK2, RGS6, UNC13B, SS18, PRKCH, SYK, DAPK1, CIT, CNKSR2, MAPKAPK3, PRKD3, MAK, DCX, RAPGEF2, SIK1, LCP2, MAPKAPK5, SGK3, NIM1K, BRSK1, PRKAA2, TUFT1, ASB13, STK39, WNK4, ASB14, NOD1, ASB11, ADCY2, ADCY8, ASB18, PRKCZ, ASB15, STK3, SDCBP, NUAK1, PAK1, RAB40B, NUAK2, ASB10, DVL1, SH3BP5, APBB2, FYN, MAP4K5, PAK3, GPR155, SOCS7, CLAS…	1815	451	19308	1.93418	4.7064e-05	4.70569e-05	4.67773e-05
GOTERM_BP_DIRECT	GO:0006468~protein phosphorylation	76	3.88946	3.39104e-05	SCYL3, APP, SMG1, NRK, PIK3CD, PRKAG3, MYLK4, STK11, EDNRA, FASTK, TLK2, SOX9, NEK3, BRD2, RPS6KL1, PRKCH, SYK, DAPK1, ATG14, PRKAB1, TGFBR2, HCK, PRKD3, INCENP, MAK, CD109, BMP2K, FAM20C, SIK1, ULK1, SGK3, TRIB1, NIM1K, BRSK1, SEMA7A, PXK, PRKAA2, CAMK2A, STK39, WNK4, PRR5L, PRKCZ, TTBK1, STK3, NUAK1, PAK1, WNT11, ACVR1C, NUAK2, PHKG1, MAP3K21, FYN, MAP4K5, PAK3, MAP4K3, MAP4K4, SRPK2, LYN, NEK9…	1815	501	19308	1.61375	0.176458	0.014931	0.0148423
UP_KW_MOLECULAR_FUNCTION	KW-0418~Kinase	111	5.68066	7.89913e-05	PANK4, MYLK2, NRK, MYLK4, DCAF1, STK11, RPS6KA2, RPS6KA1, CKMT1B, PIP4K2B, NEK3, EPHB3, PDGFRA, PRKCH, DAPK1, PHKA2, PRKAB1, DOK2, MAPKAPK3, PRKD3, MAK, SIK1, MAPKAPK5, ULK1, EPHA3, PFKFB2, PFKFB1, BRSK1, PXK, PFKFB3, MAPKAP1, AK1, STK39, WNK4, PRKCZ, TTBK1, PIK3R6, STK3, NUAK1, NUAK2, PACSIN3, MAP3K21, PGK2, NADK, MAP2K6, SRPK2, LYN, NEK9, DCLK2, PHKB, CLK3, DCLK1, UCKL1, UCK1, WNK1, STK25, WNK2…	1214	748	11693	1.42932	0.00802506	0.00203403	0.0018168
GOTERM_MF_DIRECT	GO:0004674~protein serine/threonine kinase activity	62	3.17298	0.000161608	SMG1, NRK, MYLK4, STK11, FASTK, RPS6KA2, RPS6KA1, TLK2, NEK3, BRD2, RPS6KL1, CAMK1D, PRKCH, SYK, DAPK1, TGFBR2, CIT, MAPKAPK3, PRKD3, MAK, BMP2K, FAM20C, SIK1, ULK1, MAPKAPK5, SGK3, NIM1K, BRSK1, PRKAA2, CAMK2A, STK39, WNK4, PRKCZ, TTBK1, STK3, NUAK1, PAK1, ACVR1C, NUAK2, MAP4K5, PAK3, CLASP1, MAP4K3, MAP4K4, MAP2K6, SRPK2, NEK9, DCLK2, MAPK14, CLK3, DCLK1, HIPK2, MAPK13, MAPK11, PIKFYVE, STK17A,…	1839	392	18869	1.62283	0.24196	0.0276996	0.0274572
UP_KW_MOLECULAR_FUNCTION	KW-0723~Serine/threonine-protein kinase	64	3.27533	0.000297588	MYLK2, SMG1, NRK, MYLK4, DCAF1, STK11, FASTK, RPS6KA2, RPS6KA1, TLK2, NEK3, RPS6KL1, CAMK1D, PRKCH, DAPK1, TGFBR2, CIT, MAPKAPK3, PRKD3, MAK, BMP2K, FAM20C, SIK1, ULK1, MAPKAPK5, SGK3, NIM1K, BRSK1, PRKAA2, CAMK2A, STK39, WNK4, PRKCZ, TTBK1, STK3, NUAK1, PAK1, ACVR1C, NUAK2, PHKG1, MAP3K21, MAP4K5, PAK3, MAP4K3, MAP4K4, MAP2K6, SRPK2, NEK9, DCLK2, MAPK14, CLK3, DCLK1, HIPK2, MAPK13, MAPK11, STK17…	1214	394	11693	1.56456	0.0299023	0.00510859	0.00456301
GOTERM_MF_DIRECT	GO:0004672~protein kinase activity	57	2.91709	0.00106171	SCYL3, SMG1, NRK, STK11, RPS6KA2, RPS6KA1, NEK3, PDGFRA, RPS6KL1, PRKCH, SYK, DAPK1, PRKAB1, CIT, SLTM, MAK, BMP2K, FAM20C, SIK1, MAPKAPK5, SGK3, TRIB1, MET, BRSK1, PXK, PRKAA2, STK39, WNK4, PRKCZ, TTBK1, STK3, NUAK1, PAK1, NUAK2, PHKG1, MAP3K21, MAP4K5, MAP4K3, MAP4K4, MAP2K6, SRPK2, NEK9, DCLK2, MAPK14, CLK3, DCLK1, HIPK2, MAPK13, MAPK11, STK17A, WNK1, STK25, CAMK4, STK17B, RPS6KB2, CDK14, TAF1	1839	379	18869	1.54313	0.838092	0.139982	0.138757
GOTERM_BP_DIRECT	GO:0018105~peptidyl-serine phosphorylation	27	1.38178	0.0191233	BRSK1, SMG1, CAMK2A, STK39, PRKCZ, TTBK1, RPS6KA2, RPS6KA1, TLK2, SRPK2, PRKCH, CAMK1D, SYK, DCLK2, MAPK14, DCLK1, HIPK2, TGFBR2, MAPK13, MAPKAPK3, WNK1, CAMK4, RPS6KB2, ULK1, MAPKAPK5, SGK3, TAF1	1815	181	19308	1.58689	1	0.742855	0.738443
Annotation Cluster 4	Enrichment Score: 3.177798314727565
Category	Term	Count	%	PValue	Genes	List Total	Pop Hits	Pop Total	Fold Enrichment	Bonferroni	Benjamini	FDR
GOTERM_CC_DIRECT	GO:0005576~extracellular region	258	13.2037	9.52745e-07	CYFIP1, APP, HPSE2, SERPINE2, COL12A1, LGALS3, TNFSF10, HABP4, TNFSF11, CCN3, PTGDS, EPHB3, CHGB, SERPINF1, ACTN1, IL1R2, TIMD4, DKK3, FNDC5, SFRP4, TWSG1, SFRP2, CD109, COL8A2, COL8A1, FREM1, MXRA5, EPHA3, PTGFR, IGSF1, PCDH15, TXN, THY1, LYPD6, DSN1, ADAMTS14, HSPH1, ADAMTS18, ARSJ, PDGFD, PENK, ST3GAL4, FAM180A, LTA4H, ARSB, DNASE2B, XRCC5, FUCA2, FN1, IGF2, LYZ, BST1, COL1A2, LYPD6B, NMU, ITG…	1878	2129	20562	1.32683	0.000862815	0.000100902	9.60012e-05
UP_KW_CELLULAR_COMPONENT	KW-0964~Secreted	238	12.1801	0.00851577	APP, SPON1, HPSE2, SERPINE2, COL12A1, TXNDC16, LGALS3, TNFSF10, TNFSF11, CCN3, PTGDS, CHGB, SERPINF1, IL1R2, TIMD4, DKK3, FNDC5, SFRP4, TWSG1, SFRP2, COL8A2, COL8A1, FREM1, MXRA5, EPHA3, IGSF1, PCDH15, TXN, LYPD6, ADAMTS14, ADAMTS18, ARSJ, PDGFD, PENK, ST3GAL4, FAM180A, FUCA2, FN1, IGF2, GDF3, NMI, LYZ, COL1A2, NMU, ITGBL1, SDC1, SERPINI1, PAM, GASK1A, GPI, ECM1, ORM1, WFIKKN1, WFIKKN2, WFDC1, CH…	1699	2130	17615	1.15847	0.369865	0.0574814	0.0500302
GOTERM_CC_DIRECT	GO:0005615~extracellular space	200	10.2354	0.0360915	APP, SPON1, HPSE2, SERPINE2, COL12A1, ENO2, LGALS3, DPYSL3, TNFSF10, TNFSF11, PTGDS, LGALS8, CHGB, SERPINF1, ACTN1, DKK3, SFRP4, TWSG1, SFRP2, MTHFD2, CD109, COL8A2, COL8A1, EZR, PCDH15, PDGFD, SERPINH1, ST14, FUCA2, FN1, IGF2, GDF3, NMI, LYZ, COL1A2, SERPINI1, PCSK1, GPI, ECM1, ORM1, WFIKKN1, WFIKKN2, WFDC1, CHRDL2, WFDC2, PRKAG3, JCHAIN, MYDGF, C1QTNF3, C1QTNF8, CTSK, TINAG, CTSC, ANXA1, TPI1, …	1878	1938	20562	1.12992	1	0.384816	0.366128
Annotation Cluster 5	Enrichment Score: 2.515202152054923
Category	Term	Count	%	PValue	Genes	List Total	Pop Hits	Pop Total	Fold Enrichment	Bonferroni	Benjamini	FDR
GOTERM_BP_DIRECT	GO:0005977~glycogen metabolic process	14	0.716479	1.73527e-06	GBE1, PPP1R3A, PHKB, PHKA2, G6PC1, PPP1CA, PPP1CB, PPP1R2, PPP1CC, UGP2, PPP1R3C, PPP1R1A, PPP1R3D, SLC37A4	1815	31	19308	4.80427	0.00988526	0.00165545	0.00164562
UP_KW_BIOLOGICAL_PROCESS	KW-0321~Glycogen metabolism	12	0.614125	1.20143e-05	PPP1CB, PPP1R2, PPP1CC, PPP1R3C, PHKG1, PPP1R1A, STBD1, PPP1R3D, PPP1R3A, PHKB, PHKA2, PPP1CA	1078	26	11223	4.80505	0.00189648	0.00189827	0.00180215
UP_KW_BIOLOGICAL_PROCESS	KW-0119~Carbohydrate metabolism	23	1.17707	8.51823e-05	CHST6, AMY1A, IGF2, PPP1R3A, PHKB, PHKA2, PGM2L1, PPP1CA, PPP1CB, PPP1R2, PPP1CC, UGDH, PPP1R3C, PHKG1, PPP1R1A, STBD1, PPP1R3D, PGM3, PGP, PGM2, CHST13, PGM1, FBP2	1078	96	11223	2.49429	0.0133692	0.00448627	0.00425912
GOTERM_BP_DIRECT	GO:0005979~regulation of glycogen biosynthetic process	5	0.255885	0.0207683	PPP1CB, PPP1R3C, PPP1R3D, PPP1R3A, PPP1CA	1815	12	19308	4.43251	1	0.742855	0.738443
GOTERM_CC_DIRECT	GO:0000164~protein phosphatase type 1 complex	6	0.307062	0.0247477	PPP1CB, PPP1CC, PPP1R3C, PPP1R3D, PPP1R3A, PPP1CA	1878	19	20562	3.45754	1	0.302993	0.288278
GOTERM_BP_DIRECT	GO:0005981~regulation of glycogen catabolic process	3	0.153531	0.0465427	PPP1CB, PPP1R3D, PPP1CA	1815	4	19308	7.97851	1	0.965255	0.959521
GOTERM_MF_DIRECT	GO:2001069~glycogen binding	4	0.204708	0.0495197	PPP1R3C, STBD1, PPP1R3D, PPP1R3A	1839	9	18869	4.56021	1	1	0.991827
GOTERM_MF_DIRECT	GO:0008157~protein phosphatase 1 binding	7	0.35824	0.08537	PPP1CC, PPP1R3C, STAU1, PPP1R3D, PHACTR3, PPP1R3A, PPP1CA	1839	32	18869	2.24448	1	1	0.991827
GOTERM_CC_DIRECT	GO:0042587~glycogen granule	3	0.153531	0.128497	PPP1CB, PPP1R3D, PPP1CA	1878	7	20562	4.69238	1	0.80362	0.764592
Annotation Cluster 6	Enrichment Score: 2.42159668008613
Category	Term	Count	%	PValue	Genes	List Total	Pop Hits	Pop Total	Fold Enrichment	Bonferroni	Benjamini	FDR
GOTERM_BP_DIRECT	GO:0042752~regulation of circadian rhythm	16	0.818833	0.000987355	KLF10, PRKAA2, CREM, UBE3A, NR1D2, PPP1CA, PER2, DDB1, PPP1CB, PPP1CC, NOCT, CRY2, HNRNPD, CRY1, TARDBP, CLOCK	1815	66	19308	2.57891	0.996501	0.152746	0.151839
UP_KW_BIOLOGICAL_PROCESS	KW-0090~Biological rhythms	27	1.38178	0.0017223	KDM5B, PRKAA2, CRTC1, CREM, UBE3A, PPP1CB, PPP1CC, NOCT, NRIP1, KLF10, NCOA2, CREBBP, FBXW11, USP2, GFPT1, NR1D2, PER2, DDB1, NCOR1, THRAP3, CRY2, KLF9, HNRNPD, CRY1, SIK1, TARDBP, CLOCK	1078	148	11223	1.89929	0.238418	0.0272123	0.0258344
GOTERM_BP_DIRECT	GO:0032922~circadian regulation of gene expression	13	0.665302	0.0319616	NCOA2, USP2, GFPT1, PPP1CA, PER2, PPP1CB, PPP1CC, NOCT, CRY2, NRIP1, ID4, CRY1, CLOCK	1815	71	19308	1.94781	1	0.872674	0.86749
Annotation Cluster 7	Enrichment Score: 2.2850350511985518
Category	Term	Count	%	PValue	Genes	List Total	Pop Hits	Pop Total	Fold Enrichment	Bonferroni	Benjamini	FDR
GOTERM_BP_DIRECT	GO:0072089~stem cell proliferation	14	0.716479	0.000819697	YAP1, CDKN2C, PRRX1, SHOX2, RBPJ, FGF2, RUNX2, FGF4, WNT11, CD109, ID4, SOX9, IRF6, NES	1815	52	19308	2.86408	0.990856	0.136439	0.135628
GOTERM_BP_DIRECT	GO:0010463~mesenchymal cell proliferation	6	0.307062	0.00491952	FGF7, WNT11, PRRX1, SHOX2, SOX9, FGF4	1815	13	19308	4.90985	1	0.396777	0.39442
GOTERM_BP_DIRECT	GO:2000648~positive regulation of stem cell proliferation	9	0.460594	0.0346194	YAP1, GJA1, PRRX1, SHOX2, ID4, SOX9, FGF2, RUNX2, FGF4	1815	41	19308	2.33517	1	0.904492	0.89912
Annotation Cluster 8	Enrichment Score: 2.269032358795588
Category	Term	Count	%	PValue	Genes	List Total	Pop Hits	Pop Total	Fold Enrichment	Bonferroni	Benjamini	FDR
GOTERM_MF_DIRECT	GO:0004725~protein tyrosine phosphatase activity	21	1.07472	0.00324207	MTMR2, PTPRQ, EYA2, MTMR14, PTPRN, PTPN13, SSH2, DUSP8, PTPRF, PALD1, DUSP14, MTMR7, DUSP22, PTP4A1, PTP4A2, PTP4A3, PTPRB, UBASH3B, PGP, PTPN5, PTPN3	1839	107	18869	2.01374	0.996174	0.277845	0.275414
GOTERM_BP_DIRECT	GO:0006470~protein dephosphorylation	26	1.3306	0.00520263	MTMR2, PPM1M, DAPP1, PPM1J, PPM1E, PTPRF, DUSP14, MTMR7, PPP1CB, PPP1CC, STK11, EYA2, FBXW11, PTPN13, SSH2, DUSP8, CTTNBP2NL, PPP1CA, PDP1, PTP4A1, PTP4A2, PTP4A3, PTPRB, NCEH1, PTPN5, PTPN3	1815	155	19308	1.78444	1	0.402261	0.399871
UP_KW_MOLECULAR_FUNCTION	KW-0904~Protein phosphatase	25	1.27943	0.00924395	PPM1M, PTPRQ, PPM1J, PPM1E, RPAP2, PTPRF, DUSP14, PPP1CB, PPP1CC, UBASH3B, PPTC7, EYA2, PTPN13, SSH2, DUSP8, PPP1CA, DUSP22, PDP1, PTP4A1, PTP4A2, PTP4A3, PTPRB, PGP, PTPN5, PTPN3	1214	140	11693	1.71996	0.612201	0.0814946	0.0727913
Annotation Cluster 9	Enrichment Score: 2.16612577584695
Category	Term	Count	%	PValue	Genes	List Total	Pop Hits	Pop Total	Fold Enrichment	Bonferroni	Benjamini	FDR
UP_KW_BIOLOGICAL_PROCESS	KW-0072~Autophagy	31	1.58649	0.000317644	PRKAA2, STX17, PARK7, WDR24, FOXO1, STK11, MAP1LC3B, MAP1LC3A, MAP1LC3C, STBD1, TP53INP2, TMEM208, EPG5, TBC1D14, NRBF2, LGALS8, ATG9B, TFEB, RAB39A, ATG14, GPR137B, RNF41, VMP1, DAP, ATG16L1, ATG2A, NHLRC1, ULK1, SMCR8, TECPR2, WDFY4	1078	162	11223	1.99222	0.0489568	0.0120111	0.011403
GOTERM_BP_DIRECT	GO:0000045~autophagosome assembly	15	0.767656	0.00247084	STX12, UBXN2A, ATG9B, ATP2A2, ATG14, VMP1, MAP1LC3B, MAP1LC3A, MAP1LC3C, ATG16L1, RAB23, TP53INP2, ATG2A, RAB19, ULK1	1815	65	19308	2.45493	0.999999	0.252555	0.251055
GOTERM_CC_DIRECT	GO:0000421~autophagosome membrane	11	0.562948	0.015607	VMP1, UVRAG, MAP1LC3B, MAP1LC3A, STX17, MAP1LC3C, ATG16L1, ATG9B, CHMP1B, ATG14, CHMP7	1878	51	20562	2.36152	0.999999	0.217537	0.206972
KEGG_PATHWAY	hsa04140:Autophagy - animal	24	1.22825	0.0313606	UVRAG, PRKAA2, STX17, DAPK1, MTMR14, ATG9B, PIK3CD, ATG14, VMP1, RPTOR, STK11, MAP1LC3B, MAP1LC3A, MRAS, MAP1LC3C, ATG16L1, TP53INP2, RPS6KB2, ATG2A, SMCR8, ULK1, NRBF2, RAB7B, HRAS	892	141	8164	1.55787	0.999977	0.256239	0.242471
GOTERM_CC_DIRECT	GO:0005776~autophagosome	13	0.665302	0.0384488	STX17, ATG9B, ATG14, MAP1LC3B, MAP1LC3A, MAP1LC3C, ATG16L1, RAB23, TP53INP2, TBC1D14, PIP4K2B, ULK1, NRBF2	1878	75	20562	1.89781	1	0.405054	0.385382
Annotation Cluster 10	Enrichment Score: 2.0730822871972427
Category	Term	Count	%	PValue	Genes	List Total	Pop Hits	Pop Total	Fold Enrichment	Bonferroni	Benjamini	FDR
GOTERM_MF_DIRECT	GO:0004222~metalloendopeptidase activity	23	1.17707	0.00215311	MIPEP, MMP2, ADAM11, MMP9, THSD4, PHEX, AFG3L2, ADAMTS2, ADAM28, ADAMTS14, ADAMTS3, COPS5, MMP27, ADAMTS18, MMP23B, MMP17, ADAM12, SPRTN, TLL2, ADAM8, TLL1, ADAMTS6, TRABD2B	1839	118	18869	1.99992	0.975138	0.217084	0.215184
GOTERM_MF_DIRECT	GO:0008237~metallopeptidase activity	15	0.767656	0.00888583	LVRN, MMP2, ADAM11, TRHDE, MMP9, AFG3L2, ADAMTS2, ADAM28, COPS5, ADAMTS18, MMP23B, ADAM12, ADAM8, LTA4H, ADAMTS6	1839	72	18869	2.1376	1	0.461525	0.457486
UP_KW_MOLECULAR_FUNCTION	KW-0482~Metalloprotease	25	1.27943	0.0315493	MIPEP, CPZ, TRHDE, PHEX, ADAMTS14, ADAMTS2, ADAM28, ADAMTS3, MMP27, ADAMTS18, LTA4H, ADAMTS6, LVRN, MMP2, MMP9, AFG3L2, COPS5, MMP23B, MMP17, ADAM12, SPRTN, TLL2, ADAM8, TLL1, TRABD2B	1214	156	11693	1.54356	0.961989	0.191151	0.170737
Annotation Cluster 11	Enrichment Score: 1.9348592474355764
Category	Term	Count	%	PValue	Genes	List Total	Pop Hits	Pop Total	Fold Enrichment	Bonferroni	Benjamini	FDR
GOTERM_CC_DIRECT	GO:0005865~striated muscle thin filament	6	0.307062	0.00288713	TMOD1, FHOD3, TMOD4, TNNT2, TMOD2, LMOD2	1878	12	20562	5.47444	0.927162	0.0648279	0.0616795
GOTERM_BP_DIRECT	GO:0030239~myofibril assembly	6	0.307062	0.007067	TMOD1, TMOD4, TMOD2, CAPN3, MYL9, LMOD2	1815	14	19308	4.55915	1	0.470366	0.467572
GOTERM_MF_DIRECT	GO:0005523~tropomyosin binding	6	0.307062	0.0152482	TMOD1, TMOD4, TNNT2, TMOD2, S100A6, LMOD2	1839	16	18869	3.84768	1	0.580788	0.575705
GOTERM_BP_DIRECT	GO:0051694~pointed-end actin filament capping	4	0.204708	0.0216959	TMOD1, TMOD4, TMOD2, LMOD2	1815	7	19308	6.07887	1	0.742855	0.738443
GOTERM_CC_DIRECT	GO:0030016~myofibril	8	0.409417	0.0313621	TMOD1, MYBPC1, TMOD4, MYH15, TMOD2, CAPN3, MYL9, LMOD2	1878	34	20562	2.57621	1	0.346513	0.329684
Annotation Cluster 12	Enrichment Score: 1.85993530854964
Category	Term	Count	%	PValue	Genes	List Total	Pop Hits	Pop Total	Fold Enrichment	Bonferroni	Benjamini	FDR
GOTERM_BP_DIRECT	GO:0010951~negative regulation of endopeptidase activity	26	1.3306	0.00231458	APP, ITIH2, SERPINE2, WFIKKN1, SERPINC1, PROS1, WFIKKN2, WFDC1, PEBP1, FURIN, WFDC2, KNG1, SERPINH1, AMBP, SERPIND1, ANXA2, AHSG, SERPINF1, RARRES1, CRIM1, CD109, COL6A3, UBE2O, FETUB, SERPINI1, GAPDH	1815	146	19308	1.89444	0.999998	0.243903	0.242455
GOTERM_MF_DIRECT	GO:0004867~serine-type endopeptidase inhibitor activity	20	1.02354	0.00470472	APP, ITIH2, AMBP, SERPIND1, ANXA2, WFIKKN1, SERPINE2, SERPINC1, SERPINF1, WFIKKN2, SPINK5, CRIM1, WFDC1, PEBP1, FURIN, WFDC2, CD109, SERPINH1, COL6A3, SERPINI1	1839	103	18869	1.99232	0.999691	0.335995	0.333055
UP_KW_MOLECULAR_FUNCTION	KW-0646~Protease inhibitor	20	1.02354	0.0569542	CAST, APP, ITIH2, AMBP, SERPIND1, WFIKKN1, SERPINE2, SERPINC1, WFIKKN2, SPINK5, WFDC1, PEBP1, WFDC2, KNG1, CST3, SIMC1, CD109, COL6A3, FETUB, SERPINI1	1214	125	11693	1.54109	0.997475	0.307966	0.275077
UP_KW_MOLECULAR_FUNCTION	KW-0722~Serine protease inhibitor	15	0.767656	0.058577	APP, ITIH2, AMBP, SERPIND1, WFIKKN1, SERPINE2, SERPINC1, WFIKKN2, SPINK5, WFDC1, PEBP1, WFDC2, CD109, COL6A3, SERPINI1	1214	86	11693	1.67996	0.997881	0.307966	0.275077
Annotation Cluster 13	Enrichment Score: 1.8002097524616838
Category	Term	Count	%	PValue	Genes	List Total	Pop Hits	Pop Total	Fold Enrichment	Bonferroni	Benjamini	FDR
UP_KW_BIOLOGICAL_PROCESS	KW-0356~Hemostasis	12	0.614125	0.00490998	FGB, VWF, SERPIND1, F10, SERPINC1, PROS1, ANXA5, P2RY1, FGG, KNG1, F2RL2, F5	1078	48	11223	2.60274	0.540533	0.0596751	0.0566536
UP_KW_BIOLOGICAL_PROCESS	KW-0094~Blood coagulation	12	0.614125	0.00490998	FGB, VWF, SERPIND1, F10, SERPINC1, PROS1, ANXA5, P2RY1, FGG, KNG1, F2RL2, F5	1078	48	11223	2.60274	0.540533	0.0596751	0.0566536
GOTERM_BP_DIRECT	GO:0007596~blood coagulation	15	0.767656	0.0346132	FGB, ENTPD1, SERPIND1, F10, SERPINE2, VWF, SERPINC1, PROS1, ANXA5, SLC4A1, KNG1, F5, F2RL1, CD59, F2RL2	1815	88	19308	1.8133	1	0.904492	0.89912
KEGG_PATHWAY	hsa04610:Complement and coagulation cascades	15	0.767656	0.0754675	FGB, C1S, SERPIND1, F10, VWF, C1R, SERPINC1, PROS1, ITGB2, FGG, KNG1, F5, CD59, MASP1, F2RL2	892	85	8164	1.61514	1	0.451458	0.4272
Annotation Cluster 14	Enrichment Score: 1.7668994871192814
Category	Term	Count	%	PValue	Genes	List Total	Pop Hits	Pop Total	Fold Enrichment	Bonferroni	Benjamini	FDR
GOTERM_BP_DIRECT	GO:0000209~protein polyubiquitination	29	1.48414	0.00307888	UBE3C, CBFB, RNF14, RNF19B, UBE3A, UBE3B, UBE2J2, UBE2Q2, TRIM2, UBR5, ARIH2, ARIH1, RNF152, SMURF1, FBXW11, AMFR, UBE2E2, RC3H1, WWP1, RC3H2, RNF41, DDB2, RNF144A, RNF144B, UBE2W, CDC34, HECW1, NHLRC1, TAF1	1815	173	19308	1.78325	1	0.298703	0.296929
UP_KW_BIOLOGICAL_PROCESS	KW-0833~Ubl conjugation pathway	93	4.75947	0.00457897	CUEDC2, RNF11, USP38, UBE3C, RNF14, RNF19B, UBE3A, CBLB, JADE2, UBE3B, DCAF1, UCHL1, HERC3, MAP1LC3B, MAP1LC3A, MAP1LC3C, UBE2Q2, TRIM2, SENP8, CDC27, ARIH2, PMEPA1, ARIH1, RNF152, FBXW5, TRIM63, ZER1, FBXW11, USP3, USP2, UBE2E2, ZFP91, YOD1, RC3H2, RNF41, DDB2, RNF144A, DDB1, RNF144B, RNF123, CDC34, TRAF4, HECW1, NHLRC1, ZNF598, USP15, CUL5, ASB13, UBR4, UBR3, UBR2, ASB11, UBR1, ASB12, UBE2J2, D…	1078	737	11223	1.31373	0.515742	0.0596751	0.0566536
GOTERM_MF_DIRECT	GO:0004842~ubiquitin-protein transferase activity	38	1.94473	0.00803404	CUL5, UBR4, UBR3, CBLB, UBE3A, DTX4, RNF214, HERC3, RNF139, UBE2Q2, TRIM2, UBR5, ARIH2, ARIH1, RNF130, RNF152, SMURF1, FBXW11, AMFR, UBE2E2, RC3H1, WWP1, ZFP91, LMO7, RC3H2, RNF41, DDB2, CNOT4, RNF144A, RNF144B, RNF123, UBE2W, CDC34, TRAF5, HECW1, UBE2O, NHLRC1, ASB4	1839	253	18869	1.5411	0.999999	0.430323	0.426557
GOTERM_BP_DIRECT	GO:0016567~protein ubiquitination	61	3.1218	0.0249701	RNF14, CBLB, JADE2, DCAF1, MED12, NUB1, HERC3, CDC27, ARIH2, ARIH1, RNF152, FBXW5, TRIM63, FBXW11, LMO7, RNF41, RNF144A, DDB1, RNF123, CDC34, HECW1, ZNF598, CUL5, ASB13, UBR4, UBR3, ASB14, UBR2, ASB11, UBR1, ASB12, DTX4, ABCB11, ASB18, FBXL22, ASB15, CAND2, RNF214, CAND1, RAB40B, RNF139, ASB10, FYN, RNF130, SOCS7, SOCS5, KLHDC10, WDTC1, KLHDC3, SMURF1, AMFR, WWP1, FBXL15, FBXO32, UBAC1, FBXO31, S…	1815	496	19308	1.3083	1	0.781032	0.776393
GOTERM_MF_DIRECT	GO:0061630~ubiquitin protein ligase activity	43	2.20061	0.0433856	RNF10, RNF11, UBE3C, RNF14, UBR4, UBR3, RNF19B, UBR2, CBLB, UBE3A, UBR1, ASB12, UBE3B, DTX4, FBXL22, MED12, HERC3, RNF216, RNF139, TRIM2, UBR5, ARIH2, ARIH1, RNF130, RNF152, TRIM63, SMURF1, FBXW11, AMFR, RC3H1, WWP1, RC3H2, RNF41, RNF144A, RNF144B, NEURL2, RFWD3, HECW1, UBE2O, NHLRC1, ASB4, ZNF598, RNF122	1839	330	18869	1.33697	1	1	0.991827
KEGG_PATHWAY	hsa04120:Ubiquitin mediated proteolysis	20	1.02354	0.204053	CUL5, UBE3C, SMURF1, FBXW11, WWP1, UBE2E2, CBLB, UBE3A, UBE3B, UBE2J2, DDB2, DDB1, UBE2W, HERC3, CDC34, UBE2Q2, CDC27, UBR5, UBE2O, NHLRC1	892	142	8164	1.28908	1	0.758923	0.718145
Annotation Cluster 15	Enrichment Score: 1.4540798505453094
Category	Term	Count	%	PValue	Genes	List Total	Pop Hits	Pop Total	Fold Enrichment	Bonferroni	Benjamini	FDR
GOTERM_MF_DIRECT	GO:0030020~extracellular matrix structural constituent conferring tensile strength	11	0.562948	0.00502514	COL3A1, COL16A1, COL1A2, COL6A2, COL12A1, COL5A2, COL6A1, COL8A2, COL21A1, COL6A3, COL8A1	1839	41	18869	2.75281	0.999822	0.343227	0.340224
GOTERM_CC_DIRECT	GO:0005581~collagen trimer	16	0.818833	0.019154	COLEC12, SCARA3, COL12A1, C1QTNF3, COL3A1, COL1A2, C1QTNF8, LOX, COL6A2, COL5A2, COL6A1, SERPINH1, COL8A2, COL21A1, COL6A3, CTHRC1	1878	92	20562	1.90415	1	0.259008	0.246429
KEGG_PATHWAY	hsa04974:Protein digestion and absorption	13	0.665302	0.451183	COL16A1, COL12A1, PRCP, SLC16A10, COL3A1, COL1A2, COL6A2, COL5A2, COL6A1, COL8A2, COL21A1, COL6A3, COL8A1	892	103	8164	1.15517	1	1	0.949102
Annotation Cluster 16	Enrichment Score: 1.3714946394911043
Category	Term	Count	%	PValue	Genes	List Total	Pop Hits	Pop Total	Fold Enrichment	Bonferroni	Benjamini	FDR
GOTERM_BP_DIRECT	GO:0050801~ion homeostasis	6	0.307062	0.0172269	WNK1, WNK2, CRH, WNK4, STK39, SLC4A1	1815	17	19308	3.75459	1	0.725051	0.720744
GOTERM_BP_DIRECT	GO:0090188~negative regulation of pancreatic juice secretion	3	0.153531	0.0465427	WNK1, WNK4, STK39	1815	4	19308	7.97851	1	0.965255	0.959521
GOTERM_BP_DIRECT	GO:0030644~cellular chloride ion homeostasis	4	0.204708	0.0958202	SLC12A5, WNK1, WNK4, STK39	1815	12	19308	3.54601	1	1	0.994234
Annotation Cluster 17	Enrichment Score: 1.3538362036378713
Category	Term	Count	%	PValue	Genes	List Total	Pop Hits	Pop Total	Fold Enrichment	Bonferroni	Benjamini	FDR
GOTERM_BP_DIRECT	GO:0006000~fructose metabolic process	6	0.307062	0.00122474	PFKFB2, PFKFB1, PFKFB3, ALDOC, ALDOB, FBP2	1815	10	19308	6.38281	0.999103	0.170986	0.169971
KEGG_PATHWAY	hsa00030:Pentose phosphate pathway	8	0.409417	0.0389756	TKTL1, GPI, PGM2, ALDOC, ALDOB, PFKM, PGM1, FBP2	892	30	8164	2.44066	0.999998	0.296377	0.280452
GOTERM_BP_DIRECT	GO:0030388~fructose 1,6-bisphosphate metabolic process	4	0.204708	0.045159	ALDOC, ALDOB, PFKM, FBP2	1815	9	19308	4.72801	1	0.965255	0.959521
GOTERM_MF_DIRECT	GO:0003873~6-phosphofructo-2-kinase activity	3	0.153531	0.0497887	PFKFB2, PFKFB1, PFKFB3	1839	4	18869	7.69535	1	1	0.991827
KEGG_PATHWAY	hsa00051:Fructose and mannose metabolism	8	0.409417	0.0615561	PFKFB2, PFKFB1, PFKFB3, TPI1, ALDOC, ALDOB, PFKM, FBP2	892	33	8164	2.21878	1	0.401946	0.380349
GOTERM_BP_DIRECT	GO:0006003~fructose 2,6-bisphosphate metabolic process	3	0.153531	0.0727986	PFKFB2, PFKFB1, PFKFB3	1815	5	19308	6.38281	1	1	0.994234
GOTERM_MF_DIRECT	GO:0004331~fructose-2,6-bisphosphate 2-phosphatase activity	3	0.153531	0.0776912	PFKFB2, PFKFB1, PFKFB3	1839	5	18869	6.15628	1	1	0.991827
GOTERM_BP_DIRECT	GO:0046835~carbohydrate phosphorylation	4	0.204708	0.395213	PFKFB2, PFKFB1, PFKFB3, PFKM	1815	24	19308	1.773	1	1	0.994234
Annotation Cluster 18	Enrichment Score: 1.350448723566295
Category	Term	Count	%	PValue	Genes	List Total	Pop Hits	Pop Total	Fold Enrichment	Bonferroni	Benjamini	FDR
GOTERM_MF_DIRECT	GO:0030021~extracellular matrix structural constituent conferring compression resistance	6	0.307062	0.0152482	VCAN, LUM, OGN, BGN, PRELP, DCN	1839	16	18869	3.84768	1	0.580788	0.575705
GOTERM_CC_DIRECT	GO:0043202~lysosomal lumen	15	0.767656	0.0571123	ASAH1, LUM, BGN, PRELP, LIPA, DCN, GALC, VCAN, CTSK, OGN, SDC1, CSPG5, ARSB, LGMN, TXNDC5	1878	97	20562	1.69313	1	0.497536	0.473373
GOTERM_CC_DIRECT	GO:0005796~Golgi lumen	15	0.767656	0.102025	APP, WNT5B, F10, LUM, PROS1, BGN, PRELP, FURIN, SOD3, DCN, VCAN, MUC2, OGN, SDC1, CSPG5	1878	106	20562	1.54937	1	0.716545	0.681746
Annotation Cluster 19	Enrichment Score: 1.3003376346870494
Category	Term	Count	%	PValue	Genes	List Total	Pop Hits	Pop Total	Fold Enrichment	Bonferroni	Benjamini	FDR
GOTERM_BP_DIRECT	GO:0051781~positive regulation of cell division	12	0.614125	0.00497971	TGFB2, FGF7, MDK, TGFB3, PDGFD, IGF2, HTR2B, HDGF, PTN, FGF1, FGF2, FGF4	1815	49	19308	2.60523	1	0.396777	0.39442
UP_KW_MOLECULAR_FUNCTION	KW-0497~Mitogen	10	0.511771	0.0223197	TGFB2, FGF7, MDK, TGFB3, PDGFD, IGF2, PTN, FGF1, FGF2, FGF4	1214	41	11693	2.34922	0.899981	0.153262	0.136894
UP_KW_MOLECULAR_FUNCTION	KW-0339~Growth factor	18	0.921187	0.215223	GPI, TGFB2, TGFB3, HGF, IGF2, PTN, GDF3, FGF1, FGF2, BMP7, FGF4, FGF7, MDK, PDGFD, OGN, CCN3, HDGF, INHA	1214	133	11693	1.30355	1	0.682558	0.609664
GOTERM_MF_DIRECT	GO:0008083~growth factor activity	20	1.02354	0.262947	GPI, TGFB2, TGFB3, HGF, IGF2, PTN, GDF3, FGF1, FGF2, BMP7, FGF4, FGF7, MDK, CLCF1, PDGFD, OGN, CSPG5, CCN3, HDGF, INHA	1839	166	18869	1.2362	1	1	0.991827
Annotation Cluster 20	Enrichment Score: 1.2809875088862335
Category	Term	Count	%	PValue	Genes	List Total	Pop Hits	Pop Total	Fold Enrichment	Bonferroni	Benjamini	FDR
UP_KW_MOLECULAR_FUNCTION	KW-0401~Integrin	11	0.562948	0.0175882	ADAMTS3, ITGA4, ADAMTS18, ADAM12, ITGB2, ITGA8, ADAM11, ITGB8, ITGBL1, ADAM8, ITGAV	1214	46	11693	2.30326	0.836339	0.129399	0.11558
GOTERM_BP_DIRECT	GO:0033627~cell adhesion mediated by integrin	8	0.409417	0.0766416	COL16A1, ITGA4, ITGB2, ITGA8, ITGB8, ITGBL1, ITGAV, CCN3	1815	40	19308	2.1276	1	1	0.994234
GOTERM_CC_DIRECT	GO:0008305~integrin complex	6	0.307062	0.106501	ITGA4, ITGB2, ITGA8, ITGB8, ITGBL1, ITGAV	1878	28	20562	2.34619	1	0.725485	0.690252
Annotation Cluster 21	Enrichment Score: 1.2755274886186185
Category	Term	Count	%	PValue	Genes	List Total	Pop Hits	Pop Total	Fold Enrichment	Bonferroni	Benjamini	FDR
GOTERM_BP_DIRECT	GO:0006508~proteolysis	52	2.66121	0.0222897	MIPEP, PCSK1, UBE3A, PARK7, CPZ, PHEX, WFDC2, SCPEP1, CAPN9, MMP27, CTSK, CAPN2, CAPN3, CAPN1, TINAG, ADAMTS6, CTSC, ADGB, RHBDF1, MMP2, VASH2, ADAM11, MMP9, AFG3L2, BACE2, NPEPL1, MMP23B, MMP17, ADAM12, ADAM8, MASP1, DLD, TRABD2B, C1S, HTRA3, HTRA1, PRCP, TRHDE, ADAMTS14, ADAM28, DPP7, DPP8, ADAMTS18, LTA4H, ST14, F10, LVRN, KY, SPCS3, FAP, SPRTN, LGMN	1815	409	19308	1.35251	1	0.742855	0.738443
UP_KW_MOLECULAR_FUNCTION	KW-0482~Metalloprotease	25	1.27943	0.0315493	MIPEP, CPZ, TRHDE, PHEX, ADAMTS14, ADAMTS2, ADAM28, ADAMTS3, MMP27, ADAMTS18, LTA4H, ADAMTS6, LVRN, MMP2, MMP9, AFG3L2, COPS5, MMP23B, MMP17, ADAM12, SPRTN, TLL2, ADAM8, TLL1, TRABD2B	1214	156	11693	1.54356	0.961989	0.191151	0.170737
UP_KW_MOLECULAR_FUNCTION	KW-0645~Protease	64	3.27533	0.211995	MIPEP, PCSK1, APP, USP38, PARK7, CPZ, PHEX, SCPEP1, ADAMTS2, UCHL1, CAPN9, ADAMTS3, MMP27, DDI2, SENP8, CTSK, CAPN2, CAPN3, CAPN1, ADAMTS6, CTSC, MMP2, USP3, USP2, VASH2, YOD1, MMP9, AFG3L2, BACE2, NPEPL1, MMP23B, MMP17, ADAM12, ADAM8, MASP1, TRABD2B, USP15, C1S, C1R, HTRA3, HTRA1, PRCP, FURIN, TRHDE, ADAMTS14, ADAM28, DPP7, DPP8, ADAMTS18, LTA4H, USP24, ZRANB1, ST14, F10, LVRN, USP28, KY, COPS5,…	1214	550	11693	1.12079	1	0.682558	0.609664
Annotation Cluster 22	Enrichment Score: 1.196987391638714
Category	Term	Count	%	PValue	Genes	List Total	Pop Hits	Pop Total	Fold Enrichment	Bonferroni	Benjamini	FDR
GOTERM_BP_DIRECT	GO:0010766~negative regulation of sodium ion transport	4	0.204708	0.0133206	SERPINE2, WNK1, WNK2, WNK4	1815	6	19308	7.09201	1	0.633721	0.629957
GOTERM_BP_DIRECT	GO:0050801~ion homeostasis	6	0.307062	0.0172269	WNK1, WNK2, CRH, WNK4, STK39, SLC4A1	1815	17	19308	3.75459	1	0.725051	0.720744
GOTERM_MF_DIRECT	GO:0019870~potassium channel inhibitor activity	4	0.204708	0.0495197	WNK1, WNK2, WNK4, KCNK2	1839	9	18869	4.56021	1	1	0.991827
GOTERM_BP_DIRECT	GO:1903288~positive regulation of potassium ion import	3	0.153531	0.134874	WNK1, WNK2, WNK4	1815	7	19308	4.55915	1	1	0.994234
GOTERM_BP_DIRECT	GO:2000651~positive regulation of sodium ion transmembrane transporter activity	3	0.153531	0.169059	WNK1, WNK2, WNK4	1815	8	19308	3.98926	1	1	0.994234
GOTERM_MF_DIRECT	GO:0019869~chloride channel inhibitor activity	3	0.153531	0.253864	WNK1, WNK2, WNK4	1839	10	18869	3.07814	1	1	0.991827
Annotation Cluster 23	Enrichment Score: 1.1664127946553642
Category	Term	Count	%	PValue	Genes	List Total	Pop Hits	Pop Total	Fold Enrichment	Bonferroni	Benjamini	FDR
GOTERM_MF_DIRECT	GO:0004614~phosphoglucomutase activity	3	0.153531	0.0266055	PGM3, PGM2, PGM1	1839	3	18869	10.2605	1	0.772911	0.766147
KEGG_PATHWAY	hsa01250:Biosynthesis of nucleotide sugars	9	0.460594	0.0427741	GPI, UGDH, UGP2, GFPT2, GFPT1, UAP1L1, PGM3, PGM2, PGM1	892	37	8164	2.22628	1	0.311507	0.294769
GOTERM_BP_DIRECT	GO:0006048~UDP-N-acetylglucosamine biosynthetic process	4	0.204708	0.045159	GFPT2, GFPT1, UAP1L1, PGM3	1815	9	19308	4.72801	1	0.965255	0.959521
KEGG_PATHWAY	hsa00520:Amino sugar and nucleotide sugar metabolism	9	0.460594	0.159853	GPI, UGDH, UGP2, GFPT2, GFPT1, UAP1L1, PGM3, PGM2, PGM1	892	49	8164	1.68107	1	0.686402	0.649521
GOTERM_MF_DIRECT	GO:0097367~carbohydrate derivative binding	3	0.153531	0.179192	GPI, GFPT2, GFPT1	1839	8	18869	3.84768	1	1	0.991827
Annotation Cluster 24	Enrichment Score: 1.1622647590456958
Category	Term	Count	%	PValue	Genes	List Total	Pop Hits	Pop Total	Fold Enrichment	Bonferroni	Benjamini	FDR
UP_KW_MOLECULAR_FUNCTION	KW-0851~Voltage-gated channel	23	1.17707	0.0597993	CLIC6, KCNJ5, CLIC5, KCNG3, KCNE2, KCNC1, KCNK10, KCNC2, KCNJ12, KCNB2, CYBB, KCNAB1, PKD2, NALCN, CACNA1E, CLCN1, KCNU1, KCNS2, SCN8A, SCN4A, SCN5A, CACNG4, KCNJ3	1214	150	11693	1.47688	0.998144	0.307966	0.275077
UP_KW_MOLECULAR_FUNCTION	KW-0407~Ion channel	48	2.4565	0.0705248	GRIA1, CLIC6, CHRNA1, GABRB2, CLIC5, KCNG3, KCNE2, TTYH3, KCNC1, KCNC2, CHRNA4, CHRNA7, CHRNA9, PKD2, BEST3, CACNA1E, NALCN, CLCN1, PANX1, TRPM2, CALHM2, KCNT2, CHRNG, PIEZO2, CNGA3, SCN5A, TMEM38B, CACNG4, KCNJ3, KCNJ5, TRPC6, TRPA1, KCNK10, TRPC4, KCNJ12, GABRA5, KCNB2, TRPV2, CYBB, KCNAB1, TMC3, KCNU1, P2RX5, KCNS2, SCN8A, FXYD6, SCN4A, KCNK2	1214	366	11693	1.26319	0.999424	0.330184	0.294922
GOTERM_BP_DIRECT	GO:0034765~regulation of ion transmembrane transport	19	0.972364	0.077298	CLIC6, KCNJ5, CLIC5, KCNG3, KCNC1, KCNK10, KCNC2, KCNJ12, KCNB2, CYBB, KCNAB1, NALCN, CACNA1E, CLCN1, KCNU1, SCN8A, SCN4A, SCN5A, KCNJ3	1815	134	19308	1.50838	1	1	0.994234
Annotation Cluster 25	Enrichment Score: 1.1469488741116345
Category	Term	Count	%	PValue	Genes	List Total	Pop Hits	Pop Total	Fold Enrichment	Bonferroni	Benjamini	FDR
KEGG_PATHWAY	hsa05410:Hypertrophic cardiomyopathy	18	0.921187	0.0164256	MYBPC3, TGFB2, PRKAA2, ITGA4, TPM3, TGFB3, TPM2, TPM1, ATP2A2, PRKAB1, PRKAG3, ACTC1, TNNT2, MYL3, ITGA8, ITGB8, ITGAV, CACNG4	892	90	8164	1.83049	0.996106	0.196349	0.185799
KEGG_PATHWAY	hsa05414:Dilated cardiomyopathy	18	0.921187	0.0295261	MYBPC3, TGFB2, ITGA4, TPM3, TGFB3, TPM2, TPM1, ATP2A2, ADCY2, ADCY8, ACTC1, PLN, TNNT2, MYL3, ITGA8, ITGB8, ITGAV, CACNG4	892	96	8164	1.71609	0.999956	0.253622	0.239995
KEGG_PATHWAY	hsa04260:Cardiac muscle contraction	9	0.460594	0.74718	ACTC1, UQCRQ, TPM3, TPM2, TNNT2, TPM1, MYL3, ATP2A2, CACNG4	892	87	8164	0.946807	1	1	0.949102
Annotation Cluster 26	Enrichment Score: 1.095277950090168
Category	Term	Count	%	PValue	Genes	List Total	Pop Hits	Pop Total	Fold Enrichment	Bonferroni	Benjamini	FDR
GOTERM_BP_DIRECT	GO:0000338~protein deneddylation	5	0.255885	0.0149385	COPS4, COPS3, COPS5, SENP8, COPS7A	1815	11	19308	4.83546	1	0.673292	0.669292
GOTERM_BP_DIRECT	GO:2000434~regulation of protein neddylation	5	0.255885	0.0456806	COPS4, COPS3, COPS5, EPAS1, COPS7A	1815	15	19308	3.54601	1	0.965255	0.959521
UP_KW_CELLULAR_COMPONENT	KW-0736~Signalosome	4	0.204708	0.0819756	COPS4, COPS3, COPS5, COPS7A	1699	11	17615	3.77013	0.990134	0.333959	0.290668
GOTERM_CC_DIRECT	GO:0008180~COP9 signalosome	4	0.204708	0.174461	COPS4, COPS3, COPS5, COPS7A	1878	16	20562	2.73722	1	0.935276	0.889854
GOTERM_BP_DIRECT	GO:0045116~protein neddylation	4	0.204708	0.342127	COPS4, COPS3, COPS5, COPS7A	1815	22	19308	1.93418	1	1	0.994234
Annotation Cluster 27	Enrichment Score: 1.0715283040002612
Category	Term	Count	%	PValue	Genes	List Total	Pop Hits	Pop Total	Fold Enrichment	Bonferroni	Benjamini	FDR
GOTERM_MF_DIRECT	GO:0017154~semaphorin receptor activity	5	0.255885	0.0405422	SLTM, PLXNA2, PLXNB3, PLXNC1, MET	1839	14	18869	3.66445	1	1	0.991827
GOTERM_BP_DIRECT	GO:1902287~semaphorin-plexin signaling pathway involved in axon guidance	5	0.255885	0.0456806	EDNRA, SEMA3A, PLXNA2, PLXNB3, PLXNC1	1815	15	19308	3.54601	1	0.965255	0.959521
GOTERM_BP_DIRECT	GO:0071526~semaphorin-plexin signaling pathway	7	0.35824	0.105222	SEMA7A, SEMA6A, SEMA3A, PLXNA2, PLXNB3, SEMA3G, MET	1815	35	19308	2.1276	1	1	0.994234
GOTERM_CC_DIRECT	GO:0002116~semaphorin receptor complex	3	0.153531	0.265548	PLXNA2, PLXNB3, PLXNC1	1878	11	20562	2.98606	1	1	0.952486
Annotation Cluster 28	Enrichment Score: 1.0700701017701724
Category	Term	Count	%	PValue	Genes	List Total	Pop Hits	Pop Total	Fold Enrichment	Bonferroni	Benjamini	FDR
GOTERM_BP_DIRECT	GO:0002862~negative regulation of inflammatory response to antigenic stimulus	7	0.35824	0.0304405	LYN, HCK, SYK, TREM2, FURIN, FYN, MAPK14	1815	26	19308	2.86408	1	0.871208	0.866033
GOTERM_BP_DIRECT	GO:0038096~Fc-gamma receptor signaling pathway involved in phagocytosis	6	0.307062	0.0414179	LYN, HCK, PAK1, SYK, FYN, VAV2	1815	21	19308	3.03943	1	0.965255	0.959521
GOTERM_BP_DIRECT	GO:0002223~stimulatory C-type lectin receptor signaling pathway	6	0.307062	0.0495945	LYN, PAK1, CREBBP, SYK, FYN, PAK3	1815	22	19308	2.90128	1	0.996066	0.990149
GOTERM_MF_DIRECT	GO:0004715~non-membrane spanning protein tyrosine kinase activity	4	0.204708	0.838776	LYN, HCK, SYK, FYN	1839	46	18869	0.892215	1	1	0.991827
Annotation Cluster 29	Enrichment Score: 0.9944158856805534
Category	Term	Count	%	PValue	Genes	List Total	Pop Hits	Pop Total	Fold Enrichment	Bonferroni	Benjamini	FDR
GOTERM_MF_DIRECT	GO:0050135~NAD(P)+ nucleosidase activity	5	0.255885	0.0631127	IL1RL1, BST1, CD38, TLR4, IL18R1	1839	16	18869	3.2064	1	1	0.991827
GOTERM_MF_DIRECT	GO:0061809~NAD+ nucleotidase, cyclic ADP-ribose generating	5	0.255885	0.0631127	IL1RL1, BST1, CD38, TLR4, IL18R1	1839	16	18869	3.2064	1	1	0.991827
GOTERM_BP_DIRECT	GO:0030890~positive regulation of B cell proliferation	7	0.35824	0.260927	BST1, CD81, GPR183, CLCF1, CD38, PRLR, TLR4	1815	46	19308	1.61883	1	1	0.994234
Annotation Cluster 30	Enrichment Score: 0.9623876034863013
Category	Term	Count	%	PValue	Genes	List Total	Pop Hits	Pop Total	Fold Enrichment	Bonferroni	Benjamini	FDR
GOTERM_BP_DIRECT	GO:0070588~calcium ion transmembrane transport	20	1.02354	0.0127226	TRPC6, CUL5, ANXA2, TRPA1, TRPC4, CHRNA7, CHRNA9, TRPV2, ATP2A2, PKD2, NALCN, PANX1, SEC61A1, TRPM2, EDNRA, NCS1, CACHD1, ITGAV, SLC25A25, CACNG4	1815	117	19308	1.81846	1	0.633721	0.629957
GOTERM_MF_DIRECT	GO:0005262~calcium channel activity	12	0.614125	0.0751234	PANX1, SEC61A1, TRPM2, TRPC6, CUL5, TRPA1, ANXA2, TRPC4, CHRNA7, CHRNA9, TRPV2, PKD2	1839	70	18869	1.75894	1	1	0.991827
UP_KW_BIOLOGICAL_PROCESS	KW-0109~Calcium transport	12	0.614125	0.376198	PANX1, TRPM2, TRPC6, TRPC4, MCUB, CHRNA9, TRPV2, CACHD1, ATP2A2, PKD2, CACNA1E, CACNG4	1078	101	11223	1.23694	1	1	0.955414
UP_KW_MOLECULAR_FUNCTION	KW-0107~Calcium channel	9	0.460594	0.39326	PANX1, TRPM2, TRPC6, TRPC4, CHRNA9, TRPV2, PKD2, CACNA1E, CACNG4	1214	67	11693	1.29382	1	0.897367	0.801531
Annotation Cluster 31	Enrichment Score: 0.9333997423244925
Category	Term	Count	%	PValue	Genes	List Total	Pop Hits	Pop Total	Fold Enrichment	Bonferroni	Benjamini	FDR
KEGG_PATHWAY	hsa01210:2-Oxocarboxylic acid metabolism	6	0.307062	0.0485284	GOT1, ACY1, GOT2, IDH3B, ACO1, IDH3A	892	19	8164	2.89025	1	0.345894	0.327308
GOTERM_BP_DIRECT	GO:0006734~NADH metabolic process	4	0.204708	0.0958202	MDH2, ME1, OGDH, IDH3B	1815	12	19308	3.54601	1	1	0.994234
KEGG_PATHWAY	hsa00020:Citrate cycle (TCA cycle)	7	0.35824	0.101531	MDH2, OGDH, IDH3B, ACO1, SUCLG1, DLD, IDH3A	892	30	8164	2.13558	1	0.539889	0.51088
GOTERM_BP_DIRECT	GO:0006099~tricarboxylic acid cycle	6	0.307062	0.193689	MDH2, OGDH, IDH3B, ACO1, SUCLG1, IDH3A	1815	33	19308	1.93418	1	1	0.994234
UP_KW_BIOLOGICAL_PROCESS	KW-0816~Tricarboxylic acid cycle	5	0.255885	0.23542	MDH2, IDH3B, ACO1, SUCLG1, IDH3A	1078	26	11223	2.00211	1	0.92991	0.882826
Annotation Cluster 32	Enrichment Score: 0.885008204883768
Category	Term	Count	%	PValue	Genes	List Total	Pop Hits	Pop Total	Fold Enrichment	Bonferroni	Benjamini	FDR
UP_KW_MOLECULAR_FUNCTION	KW-0344~Guanine-nucleotide releasing factor	24	1.22825	0.0915504	ARHGEF11, FARP1, ARHGEF37, IQSEC1, DENND4A, HPS1, VAV2, TIAM1, PREX1, AKAP13, CCDC88A, RASGEF1B, CCDC88C, SH3BP5, RAPGEF2, DENND6B, SMCR8, DOCK2, RAPGEF5, RGL1, SOS1, ARFGEF3, MON1A, NUCB2	1214	166	11693	1.39255	0.999944	0.384635	0.343557
GOTERM_MF_DIRECT	GO:0005085~guanyl-nucleotide exchange factor activity	29	1.48414	0.148476	RCBTB2, AKAP13, PREX1, RASGEF1B, SH3BP5, FNIP1, ARFGEF3, ARHGEF11, FARP1, ARHGEF37, IQSEC1, DENND4A, HPS1, VAV2, CCDC88A, TIAM1, FRMD7, CCDC88C, RAPGEF2, DENND6B, RIN3, SMCR8, RHOU, DOCK2, RGL1, RAPGEF5, SOS1, MON1A, NUCB2	1839	234	18869	1.2716	1	1	0.991827
GOTERM_BP_DIRECT	GO:0007264~small GTPase mediated signal transduction	16	0.818833	0.162802	RHOBTB3, ARHGAP18, RERG, VAV2, TIAM1, CCDC88A, YWHAQ, RASGEF1B, CCDC88C, RAPGEF2, RHOU, DOCK2, RAPGEF5, RGL1, SOS1, NUCB2	1815	121	19308	1.40668	1	1	0.994234
Annotation Cluster 33	Enrichment Score: 0.8750945841511385
Category	Term	Count	%	PValue	Genes	List Total	Pop Hits	Pop Total	Fold Enrichment	Bonferroni	Benjamini	FDR
GOTERM_MF_DIRECT	GO:0004438~phosphatidylinositol-3-phosphatase activity	6	0.307062	0.0254013	MTMR2, MTMR10, MTMR14, MTMR9, SYNJ2, MTMR7	1839	18	18869	3.42016	1	0.772911	0.766147
GOTERM_BP_DIRECT	GO:0036092~phosphatidylinositol-3-phosphate biosynthetic process	6	0.307062	0.0414179	UVRAG, PIKFYVE, PIK3CD, OCRL, SYNJ2, ATG14	1815	21	19308	3.03943	1	0.965255	0.959521
GOTERM_MF_DIRECT	GO:0043813~phosphatidylinositol-3,5-bisphosphate 5-phosphatase activity	3	0.153531	0.0776912	PIKFYVE, OCRL, SYNJ2	1839	5	18869	6.15628	1	1	0.991827
GOTERM_MF_DIRECT	GO:0052629~phosphatidylinositol-3,5-bisphosphate 3-phosphatase activity	4	0.204708	0.0840635	MTMR2, MTMR14, SYNJ2, MTMR7	1839	11	18869	3.73108	1	1	0.991827
GOTERM_BP_DIRECT	GO:0006661~phosphatidylinositol biosynthetic process	8	0.409417	0.136363	MTMR2, PIKFYVE, PITPNM3, MTMR14, OCRL, SYNJ2, FGF2, MTMR7	1815	46	19308	1.85009	1	1	0.994234
GOTERM_BP_DIRECT	GO:0046856~phosphatidylinositol dephosphorylation	6	0.307062	0.177067	MTMR2, MTMR10, MTMR9, OCRL, SYNJ2, MTMR7	1815	32	19308	1.99463	1	1	0.994234
GOTERM_BP_DIRECT	GO:0046855~inositol phosphate dephosphorylation	4	0.204708	0.236009	MTMR2, OCRL, SYNJ2, MTMR7	1815	18	19308	2.364	1	1	0.994234
KEGG_PATHWAY	hsa00562:Inositol phosphate metabolism	10	0.511771	0.402328	MTMR2, PIKFYVE, TPI1, MTMR14, ITPKA, PIK3CD, OCRL, PIP4K2B, SYNJ2, MTMR7	892	73	8164	1.25376	1	1	0.949102
KEGG_PATHWAY	hsa04070:Phosphatidylinositol signaling system	9	0.460594	0.844851	MTMR2, PIKFYVE, MTMR14, ITPKA, PIK3CD, OCRL, PIP4K2B, SYNJ2, MTMR7	892	97	8164	0.849198	1	1	0.949102
Annotation Cluster 34	Enrichment Score: 0.8525495925748682
Category	Term	Count	%	PValue	Genes	List Total	Pop Hits	Pop Total	Fold Enrichment	Bonferroni	Benjamini	FDR
GOTERM_BP_DIRECT	GO:0000422~mitophagy	9	0.460594	0.0501351	MAP1LC3B, MAP1LC3A, MAP1LC3C, ATG9B, CTSK, ATG2A, ULK1, SNX7, FBXL4	1815	44	19308	2.17596	1	1	0.994234
GOTERM_CC_DIRECT	GO:0000407~pre-autophagosomal structure	7	0.35824	0.0507972	VMP1, STX12, ATG9B, ATG2A, ULK1, SNX7, PHAF1	1878	30	20562	2.55474	1	0.469637	0.446829
GOTERM_BP_DIRECT	GO:0044805~late nucleophagy	3	0.153531	0.169059	ATG9B, ATG2A, ULK1	1815	8	19308	3.98926	1	1	0.994234
GOTERM_BP_DIRECT	GO:2000786~positive regulation of autophagosome assembly	4	0.204708	0.262189	ATG2A, ULK1, PIP4K2B, SNX7	1815	19	19308	2.23958	1	1	0.994234
GOTERM_BP_DIRECT	GO:0061709~reticulophagy	3	0.153531	0.483747	ATG2A, ULK1, SNX7	1815	17	19308	1.8773	1	1	0.994234
Annotation Cluster 35	Enrichment Score: 0.8410396169686546
Category	Term	Count	%	PValue	Genes	List Total	Pop Hits	Pop Total	Fold Enrichment	Bonferroni	Benjamini	FDR
GOTERM_BP_DIRECT	GO:0034375~high-density lipoprotein particle remodeling	5	0.255885	0.0565213	ABCA5, APOC3, APOA1, PLTP, ABCG1	1815	16	19308	3.32438	1	1	0.994234
GOTERM_BP_DIRECT	GO:0033344~cholesterol efflux	6	0.307062	0.103523	STX12, ABCA5, SOAT1, APOC3, APOA1, ABCG1	1815	27	19308	2.364	1	1	0.994234
GOTERM_BP_DIRECT	GO:0043691~reverse cholesterol transport	4	0.204708	0.236009	ABCA5, APOC3, APOA1, ABCG1	1815	18	19308	2.364	1	1	0.994234
GOTERM_BP_DIRECT	GO:0033700~phospholipid efflux	3	0.153531	0.313085	APOC3, APOA1, ABCG1	1815	12	19308	2.6595	1	1	0.994234
Annotation Cluster 36	Enrichment Score: 0.8348745895535876
Category	Term	Count	%	PValue	Genes	List Total	Pop Hits	Pop Total	Fold Enrichment	Bonferroni	Benjamini	FDR
GOTERM_BP_DIRECT	GO:2000544~regulation of endothelial cell chemotaxis to fibroblast growth factor	3	0.153531	0.0248109	FGF1, FGF2, FGF4	1815	3	19308	10.638	1	0.780316	0.775681
GOTERM_BP_DIRECT	GO:0008543~fibroblast growth factor receptor signaling pathway	8	0.409417	0.301341	FGF7, CHURC1, FGF1, FGFR4, SOS1, FGF2, FGFRL1, FGF4	1815	58	19308	1.46731	1	1	0.994234
GOTERM_MF_DIRECT	GO:0005104~fibroblast growth factor receptor binding	4	0.204708	0.418481	FGF7, FGF1, FGF2, FGF4	1839	24	18869	1.71008	1	1	0.991827
Annotation Cluster 37	Enrichment Score: 0.8277634381310585
Category	Term	Count	%	PValue	Genes	List Total	Pop Hits	Pop Total	Fold Enrichment	Bonferroni	Benjamini	FDR
GOTERM_MF_DIRECT	GO:0004866~endopeptidase inhibitor activity	10	0.511771	0.027416	CAST, CST3, ITIH2, SERPIND1, AHSG, PROS1, CD109, FETUB, KNG1, WFDC2	1839	45	18869	2.2801	1	0.783185	0.776331
GOTERM_MF_DIRECT	GO:0004869~cysteine-type endopeptidase inhibitor activity	6	0.307062	0.232654	CST3, AHSG, UBE2O, FETUB, KNG1, WFDC2	1839	34	18869	1.81067	1	1	0.991827
UP_KW_MOLECULAR_FUNCTION	KW-0789~Thiol protease inhibitor	4	0.204708	0.515223	CAST, CST3, KNG1, WFDC2	1214	26	11693	1.48181	1	1	0.894349
Annotation Cluster 38	Enrichment Score: 0.8247885005526332
Category	Term	Count	%	PValue	Genes	List Total	Pop Hits	Pop Total	Fold Enrichment	Bonferroni	Benjamini	FDR
GOTERM_BP_DIRECT	GO:0098869~cellular oxidant detoxification	14	0.716479	0.0264893	SRXN1, GSTO2, MGST3, GPX8, GPX7, PARK7, TXN, PTGS1, PRDX3, FABP1, SESN1, ALB, PXDN, SELENOW	1815	77	19308	1.93418	1	0.802247	0.797482
UP_KW_MOLECULAR_FUNCTION	KW-0575~Peroxidase	5	0.255885	0.257221	PRDX3, PXDN, GPX8, GPX7, PTGS1	1214	25	11693	1.92636	1	0.779228	0.696009
GOTERM_MF_DIRECT	GO:0004601~peroxidase activity	5	0.255885	0.492332	PRDX3, PXDN, GPX8, GPX7, PTGS1	1839	37	18869	1.38655	1	1	0.991827
Annotation Cluster 39	Enrichment Score: 0.8087485479481574
Category	Term	Count	%	PValue	Genes	List Total	Pop Hits	Pop Total	Fold Enrichment	Bonferroni	Benjamini	FDR
GOTERM_BP_DIRECT	GO:0034421~post-translational protein acetylation	3	0.153531	0.0248109	ESCO1, DSCC1, ESCO2	1815	3	19308	10.638	1	0.780316	0.775681
GOTERM_BP_DIRECT	GO:0006275~regulation of DNA replication	7	0.35824	0.277444	CCDC88A, ESCO1, DSCC1, JADE1, ESCO2, INO80, JADE2	1815	47	19308	1.58439	1	1	0.994234
GOTERM_BP_DIRECT	GO:0007064~mitotic sister chromatid cohesion	3	0.153531	0.544422	ESCO1, DSCC1, ESCO2	1815	19	19308	1.67969	1	1	0.994234
Annotation Cluster 40	Enrichment Score: 0.8064116053478578
Category	Term	Count	%	PValue	Genes	List Total	Pop Hits	Pop Total	Fold Enrichment	Bonferroni	Benjamini	FDR
KEGG_PATHWAY	hsa05226:Gastric cancer	26	1.3306	0.0185947	LEF1, PIK3CD, FGF1, FGF2, FGF4, FGF7, MUC2, RXRA, WNT11, DVL1, CTNNA3, HRAS, FZD1, TGFB2, WNT5B, TGFB3, HGF, FZD9, WNT9A, MLH1, TGFBR2, DDB2, APC, RPS6KB2, SOS1, MET	892	149	8164	1.59707	0.998141	0.200942	0.190145
KEGG_PATHWAY	hsa05225:Hepatocellular carcinoma	24	1.22825	0.149085	FZD1, TGFB2, WNT5B, GSTO2, TGFB3, MGST3, HGF, LEF1, FZD9, IGF2, PIK3CD, WNT9A, TGFBR2, DDB2, WNT11, APC, GSTA4, RPS6KB2, DVL1, DPF3, BRD7, SOS1, HRAS, MET	892	168	8164	1.3075	1	0.674911	0.638647
KEGG_PATHWAY	hsa05224:Breast cancer	21	1.07472	0.176489	FZD1, NCOA1, WNT5B, LEF1, FZD9, PIK3CD, FOS, WNT9A, FGF1, FGF2, FGF4, DDB2, FGF7, WNT11, APC, HEY1, RPS6KB2, DVL1, TNFSF11, SOS1, HRAS	892	147	8164	1.3075	1	0.702011	0.664291
KEGG_PATHWAY	hsa05217:Basal cell carcinoma	9	0.460594	0.381355	FZD1, WNT11, APC, WNT5B, LEF1, DVL1, FZD9, WNT9A, DDB2	892	63	8164	1.3075	1	0.969033	0.916966
KEGG_PATHWAY	hsa04550:Signaling pathways regulating pluripotency of stem cells	17	0.87001	0.497821	FZD1, WNT5B, FZD9, PIK3CD, WNT9A, MAPK14, FGF2, MAPK13, MAPK11, WNT11, ACVR1C, APC, DVL1, ID4, JARID2, FGFR4, HRAS	892	143	8164	1.08806	1	1	0.949102
Annotation Cluster 41	Enrichment Score: 0.8037286364601497
Category	Term	Count	%	PValue	Genes	List Total	Pop Hits	Pop Total	Fold Enrichment	Bonferroni	Benjamini	FDR
GOTERM_BP_DIRECT	GO:0001676~long-chain fatty acid metabolic process	7	0.35824	0.0424494	CPT1A, CPT2, PNPLA3, SLC27A6, ACSBG1, ACSL4, PAM	1815	28	19308	2.6595	1	0.965255	0.959521
KEGG_PATHWAY	hsa01212:Fatty acid metabolism	9	0.460594	0.279723	CPT1A, ACAA2, CPT2, TECR, ACSBG1, ACSL4, HSD17B12, HTD2, HACD4	892	57	8164	1.44513	1	0.875769	0.828713
KEGG_PATHWAY	hsa00071:Fatty acid degradation	7	0.35824	0.326749	CPT1A, ACAA2, CPT2, ALDH2, CYP2U1, ACSBG1, ACSL4	892	43	8164	1.48994	1	0.938082	0.887677
Annotation Cluster 42	Enrichment Score: 0.8005141829993555
Category	Term	Count	%	PValue	Genes	List Total	Pop Hits	Pop Total	Fold Enrichment	Bonferroni	Benjamini	FDR
GOTERM_MF_DIRECT	GO:0004117~calmodulin-dependent cyclic-nucleotide phosphodiesterase activity	3	0.153531	0.0266055	PDE1C, PDE1B, PDE1A	1839	3	18869	10.2605	1	0.772911	0.766147
GOTERM_MF_DIRECT	GO:0048101~calcium- and calmodulin-regulated 3',5'-cyclic-GMP phosphodiesterase activity	3	0.153531	0.0266055	PDE1C, PDE1B, PDE1A	1839	3	18869	10.2605	1	0.772911	0.766147
GOTERM_MF_DIRECT	GO:0004114~3',5'-cyclic-nucleotide phosphodiesterase activity	6	0.307062	0.04731	PDE1C, PDE1B, PDE1A, PDE4B, PDE5A, PDE7B	1839	21	18869	2.93156	1	1	0.991827
KEGG_PATHWAY	hsa04924:Renin secretion	8	0.409417	0.638978	ADCYAP1R1, EDNRA, PDE1C, PDE1B, PDE1A, NPPA, ADRB2, AQP1	892	69	8164	1.06116	1	1	0.949102
KEGG_PATHWAY	hsa04742:Taste transduction	9	0.460594	0.735419	GABBR2, ENTPD2, PDE1C, PDE1B, HTR1F, GABRA5, PDE1A, P2RY1, ADCY8	892	86	8164	0.957816	1	1	0.949102
KEGG_PATHWAY	hsa04740:Olfactory transduction	6	0.307062	1	PDE1C, PDE1B, PDE1A, CAMK2A, CNGA3, NCALD	892	439	8164	0.125091	1	1	1
Annotation Cluster 43	Enrichment Score: 0.7885235757255498
Category	Term	Count	%	PValue	Genes	List Total	Pop Hits	Pop Total	Fold Enrichment	Bonferroni	Benjamini	FDR
GOTERM_BP_DIRECT	GO:0036297~interstrand cross-link repair	8	0.409417	0.0609496	MSH6, RAD51D, SLX4, CENPX, RFWD3, FANCC, FANCB, FANCF	1815	38	19308	2.23958	1	1	0.994234
GOTERM_CC_DIRECT	GO:0043240~Fanconi anaemia nuclear complex	4	0.204708	0.129502	CENPX, FANCC, FANCB, FANCF	1878	14	20562	3.12825	1	0.80362	0.764592
KEGG_PATHWAY	hsa03460:Fanconi anemia pathway	7	0.35824	0.545988	TOP3B, SLX4, CENPX, FANCC, FANCB, MLH1, FANCF	892	54	8164	1.18643	1	1	0.949102
Annotation Cluster 44	Enrichment Score: 0.7843331148622504
Category	Term	Count	%	PValue	Genes	List Total	Pop Hits	Pop Total	Fold Enrichment	Bonferroni	Benjamini	FDR
GOTERM_BP_DIRECT	GO:0006607~NLS-bearing protein import into nucleus	6	0.307062	0.0341137	KPNA7, CBLB, KPNA2, KPNA3, IPO5, KPNA1	1815	20	19308	3.1914	1	0.899848	0.894503
GOTERM_MF_DIRECT	GO:0061608~nuclear import signal receptor activity	6	0.307062	0.0390772	KPNA7, KPNA2, KPNA3, TNPO3, IPO5, KPNA1	1839	20	18869	3.07814	1	1	0.991827
GOTERM_CC_DIRECT	GO:0042564~NLS-dependent protein nuclear import complex	4	0.204708	0.0419459	KPNA7, KPNA2, KPNA3, KPNA1	1878	9	20562	4.86617	1	0.427	0.406263
GOTERM_MF_DIRECT	GO:0008139~nuclear localization sequence binding	6	0.307062	0.116317	KPNA7, NUP153, KPNA2, KPNA3, IPO5, KPNA1	1839	27	18869	2.2801	1	1	0.991827
GOTERM_CC_DIRECT	GO:0043657~host cell	3	0.153531	0.195456	NUP153, KPNA2, KPNA3	1878	9	20562	3.64963	1	1	0.952486
GOTERM_BP_DIRECT	GO:0006606~protein import into nucleus	11	0.562948	0.505564	SYK, CRY2, NUP153, PRICKLE1, KPNA2, KPNA3, APPL2, TNPO3, IPO5, STK3, KPNA1	1815	103	19308	1.1361	1	1	0.994234
GOTERM_CC_DIRECT	GO:0005643~nuclear pore	7	0.35824	0.862596	CHMP1B, NUP153, CHMP7, KPNA3, AGFG1, IPO5, KPNA1	1878	93	20562	0.824109	1	1	0.952486
KEGG_PATHWAY	hsa03013:Nucleocytoplasmic transport	8	0.409417	0.958334	EEF1A1, KPNA7, NUP153, KPNA2, KPNA3, TNPO3, IPO5, KPNA1	892	108	8164	0.67796	1	1	0.958334
Annotation Cluster 45	Enrichment Score: 0.7756496335758423
Category	Term	Count	%	PValue	Genes	List Total	Pop Hits	Pop Total	Fold Enrichment	Bonferroni	Benjamini	FDR
GOTERM_BP_DIRECT	GO:0001676~long-chain fatty acid metabolic process	7	0.35824	0.0424494	CPT1A, CPT2, PNPLA3, SLC27A6, ACSBG1, ACSL4, PAM	1815	28	19308	2.6595	1	0.965255	0.959521
GOTERM_MF_DIRECT	GO:0031957~very long-chain fatty acid-CoA ligase activity	3	0.153531	0.253864	SLC27A6, ACSBG1, ACSL4	1839	10	18869	3.07814	1	1	0.991827
GOTERM_MF_DIRECT	GO:0004467~long-chain fatty acid-CoA ligase activity	3	0.153531	0.437097	SLC27A6, ACSBG1, ACSL4	1839	15	18869	2.05209	1	1	0.991827
Annotation Cluster 46	Enrichment Score: 0.766036732388105
Category	Term	Count	%	PValue	Genes	List Total	Pop Hits	Pop Total	Fold Enrichment	Bonferroni	Benjamini	FDR
UP_KW_BIOLOGICAL_PROCESS	KW-0643~Prostaglandin biosynthesis	4	0.204708	0.0810616	PTGES2, PLA2G4A, PTGDS, PTGS1	1078	11	11223	3.7858	0.999998	0.556858	0.528663
UP_KW_BIOLOGICAL_PROCESS	KW-0644~Prostaglandin metabolism	4	0.204708	0.121919	PTGES2, PLA2G4A, PTGDS, PTGS1	1078	13	11223	3.20337	1	0.625595	0.593919
UP_KW_BIOLOGICAL_PROCESS	KW-0275~Fatty acid biosynthesis	9	0.460594	0.131354	PRKAA2, PTGES2, TECR, PLA2G4A, PTGDS, PRKAB1, PRKAG3, HACD4, PTGS1	1078	53	11223	1.7679	1	0.628906	0.597063
GOTERM_BP_DIRECT	GO:0019371~cyclooxygenase pathway	3	0.153531	0.204458	PTGES2, PTGDS, PTGS1	1815	9	19308	3.54601	1	1	0.994234
GOTERM_BP_DIRECT	GO:0001516~prostaglandin biosynthetic process	4	0.204708	0.262189	PTGES2, PLA2G4A, PTGDS, PTGS1	1815	19	19308	2.23958	1	1	0.994234
KEGG_PATHWAY	hsa00590:Arachidonic acid metabolism	9	0.460594	0.364107	CYP2U1, PTGES2, GPX8, GPX7, PLA2G4A, LTA4H, PTGDS, PLB1, PTGS1	892	62	8164	1.32858	1	0.969033	0.916966
Annotation Cluster 47	Enrichment Score: 0.7430875273332074
Category	Term	Count	%	PValue	Genes	List Total	Pop Hits	Pop Total	Fold Enrichment	Bonferroni	Benjamini	FDR
GOTERM_BP_DIRECT	GO:1902259~regulation of delayed rectifier potassium channel activity	4	0.204708	0.0216959	KCNE2, KCNS2, KCNAB1, VAMP2	1815	7	19308	6.07887	1	0.742855	0.738443
UP_KW_MOLECULAR_FUNCTION	KW-0851~Voltage-gated channel	23	1.17707	0.0597993	CLIC6, KCNJ5, CLIC5, KCNG3, KCNE2, KCNC1, KCNK10, KCNC2, KCNJ12, KCNB2, CYBB, KCNAB1, PKD2, NALCN, CACNA1E, CLCN1, KCNU1, KCNS2, SCN8A, SCN4A, SCN5A, CACNG4, KCNJ3	1214	150	11693	1.47688	0.998144	0.307966	0.275077
UP_KW_BIOLOGICAL_PROCESS	KW-0633~Potassium transport	17	0.87001	0.122743	KCNJ5, KCNG3, KCNE2, SLC12A5, KCNC1, KCNK10, KCNC2, KCNJ12, KCNB2, KCNAB1, PKD2, KCNU1, KCNT2, KCNS2, TMEM38B, KCNK2, KCNJ3	1078	122	11223	1.45071	1	0.625595	0.593919
GOTERM_MF_DIRECT	GO:0005267~potassium channel activity	7	0.35824	0.146069	KCNU1, KCNK10, KCNT2, PKD2, TMEM38B, KCNK2, AQP1	1839	37	18869	1.94117	1	1	0.991827
UP_KW_MOLECULAR_FUNCTION	KW-0631~Potassium channel	12	0.614125	0.160634	KCNG3, KCNU1, KCNE2, KCNC1, KCNK10, KCNT2, KCNC2, KCNS2, KCNB2, PKD2, TMEM38B, KCNK2	1214	76	11693	1.52081	1	0.590903	0.527797
GOTERM_CC_DIRECT	GO:0008076~voltage-gated potassium channel complex	11	0.562948	0.213018	KCNJ5, KCNG3, KCNE2, KCNC1, KCNC2, KCNS2, KCNB2, KCNAB1, KCNK2, VAMP2, KCNJ3	1878	82	20562	1.46875	1	1	0.952486
GOTERM_BP_DIRECT	GO:0071805~potassium ion transmembrane transport	16	0.818833	0.238532	KCNG3, KCNE2, KCNC1, KCNK10, KCNC2, KCNB2, WNK4, KCNAB1, PKD2, NALCN, AQP1, KCNU1, KCNS2, SLC9A9, TMEM38B, KCNK2	1815	130	19308	1.30929	1	1	0.994234
GOTERM_MF_DIRECT	GO:0015271~outward rectifier potassium channel activity	4	0.204708	0.336067	KCNK10, KCNT2, PKD2, KCNK2	1839	21	18869	1.95437	1	1	0.991827
GOTERM_MF_DIRECT	GO:0005251~delayed rectifier potassium channel activity	5	0.255885	0.403051	KCNG3, KCNE2, KCNC1, KCNC2, KCNB2	1839	33	18869	1.55462	1	1	0.991827
GOTERM_MF_DIRECT	GO:0005249~voltage-gated potassium channel activity	8	0.409417	0.449503	KCNG3, KCNE2, KCNC1, KCNC2, KCNS2, KCNB2, KCNAB1, PKD2	1839	65	18869	1.26283	1	1	0.991827
GOTERM_BP_DIRECT	GO:0006813~potassium ion transport	8	0.409417	0.579549	KCNJ5, KCNC1, KCNJ12, KCNS2, KCNB2, KCNAB1, KCNJ3, AQP1	1815	76	19308	1.11979	1	1	0.994234
Annotation Cluster 48	Enrichment Score: 0.7090388945403403
Category	Term	Count	%	PValue	Genes	List Total	Pop Hits	Pop Total	Fold Enrichment	Bonferroni	Benjamini	FDR
GOTERM_BP_DIRECT	GO:0097352~autophagosome maturation	9	0.460594	0.0393719	UVRAG, MAP1LC3B, MAP1LC3A, STX17, MAP1LC3C, CHMP1B, EPG5, ATG14, CHMP7	1815	42	19308	2.27957	1	0.965255	0.959521
KEGG_PATHWAY	hsa04216:Ferroptosis	7	0.35824	0.286927	MAP1LC3B, MAP1LC3A, MAP1LC3C, CYBB, ACSL4, SAT1, FTL	892	41	8164	1.56262	1	0.890004	0.842183
GOTERM_BP_DIRECT	GO:0006995~cellular response to nitrogen starvation	3	0.153531	0.348879	MAP1LC3B, MAP1LC3A, MAP1LC3C	1815	13	19308	2.45493	1	1	0.994234
GOTERM_CC_DIRECT	GO:0031090~organelle membrane	3	0.153531	0.370009	MAP1LC3B, MAP1LC3A, MAP1LC3C	1878	14	20562	2.34619	1	1	0.952486
Annotation Cluster 49	Enrichment Score: 0.6952673344912406
Category	Term	Count	%	PValue	Genes	List Total	Pop Hits	Pop Total	Fold Enrichment	Bonferroni	Benjamini	FDR
GOTERM_BP_DIRECT	GO:0031669~cellular response to nutrient levels	6	0.307062	0.0414179	RPTOR, PRKAA2, MAPKAP1, ULK1, PRKAB1, PRKAG3	1815	21	19308	3.03943	1	0.965255	0.959521
GOTERM_CC_DIRECT	GO:0031588~nucleotide-activated protein kinase complex	3	0.153531	0.265548	PRKAA2, PRKAB1, PRKAG3	1878	11	20562	2.98606	1	1	0.952486
GOTERM_BP_DIRECT	GO:0006633~fatty acid biosynthetic process	5	0.255885	0.74622	PRKAA2, HSD17B12, HTD2, PRKAB1, PRKAG3	1815	53	19308	1.00359	1	1	0.994234
Annotation Cluster 50	Enrichment Score: 0.6848665748771399
Category	Term	Count	%	PValue	Genes	List Total	Pop Hits	Pop Total	Fold Enrichment	Bonferroni	Benjamini	FDR
GOTERM_MF_DIRECT	GO:0017046~peptide hormone binding	8	0.409417	0.131632	GHR, ADCYAP1R1, LHCGR, VIPR2, GCGR, FSHR, PRLR, CRHR2	1839	44	18869	1.86554	1	1	0.991827
GOTERM_BP_DIRECT	GO:0009755~hormone-mediated signaling pathway	8	0.409417	0.199142	GHR, LHCGR, RXRA, GCGR, FSHR, NR1D2, ADIPOR2, CRHR2	1815	51	19308	1.66871	1	1	0.994234
GOTERM_BP_DIRECT	GO:0007188~adenylate cyclase-modulating G-protein coupled receptor signaling pathway	8	0.409417	0.255983	GNA14, ADCYAP1R1, VIPR2, GCGR, GCG, ADCY2, ADRB2, CRHR2	1815	55	19308	1.54735	1	1	0.994234
GOTERM_MF_DIRECT	GO:0008528~G-protein coupled peptide receptor activity	7	0.35824	0.271517	ADCYAP1R1, LHCGR, VIPR2, GCGR, FSHR, MLNR, CRHR2	1839	45	18869	1.59607	1	1	0.991827
Annotation Cluster 51	Enrichment Score: 0.6734918100914739
Category	Term	Count	%	PValue	Genes	List Total	Pop Hits	Pop Total	Fold Enrichment	Bonferroni	Benjamini	FDR
GOTERM_CC_DIRECT	GO:0005885~Arp2/3 protein complex	4	0.204708	0.0718594	ACTR3, ARPC3, ARPC1A, ARPC5	1878	11	20562	3.98141	1	0.56437	0.536961
GOTERM_BP_DIRECT	GO:0034314~Arp2/3 complex-mediated actin nucleation	5	0.255885	0.203547	ACTR3, ARPC3, ARPC1A, WHAMM, ARPC5	1815	25	19308	2.1276	1	1	0.994234
KEGG_PATHWAY	hsa05100:Bacterial invasion of epithelial cells	11	0.562948	0.329359	ACTR3, ARHGAP10, ARPC3, SEPTIN2, ARPC1A, FN1, CLTA, PIK3CD, CTNNA3, ARPC5, MET	892	77	8164	1.3075	1	0.938082	0.887677
GOTERM_CC_DIRECT	GO:0035861~site of double-strand break	9	0.460594	0.419967	ACTR3, DDB1, RAD50, ARPC3, RFWD3, ARPC1A, RBBP8, ESCO2, ARPC5	1878	78	20562	1.26333	1	1	0.952486
Annotation Cluster 52	Enrichment Score: 0.6493433528418747
Category	Term	Count	%	PValue	Genes	List Total	Pop Hits	Pop Total	Fold Enrichment	Bonferroni	Benjamini	FDR
GOTERM_MF_DIRECT	GO:0000149~SNARE binding	11	0.562948	0.09721	STX12, UVRAG, STX17, SYT1, SYT11, VPS50, SEC24D, CPLX1, VAMP2, SYT17, SYT6	1839	65	18869	1.73639	1	1	0.991827
GOTERM_CC_DIRECT	GO:0070382~exocytic vesicle	6	0.307062	0.106501	RAB10, SYT1, SYT11, DPYSL3, SYT17, SYT6	1878	28	20562	2.34619	1	0.725485	0.690252
GOTERM_BP_DIRECT	GO:0017156~calcium ion regulated exocytosis	6	0.307062	0.177067	SYT1, SYT11, SYN2, VAMP2, SYT17, SYT6	1815	32	19308	1.99463	1	1	0.994234
GOTERM_BP_DIRECT	GO:0017158~regulation of calcium ion-dependent exocytosis	4	0.204708	0.288702	SYT1, SYT11, SYT17, SYT6	1815	20	19308	2.1276	1	1	0.994234
GOTERM_MF_DIRECT	GO:0030276~clathrin binding	7	0.35824	0.28884	TRPC6, SYT1, SYT11, DNER, NCALD, SYT17, SYT6	1839	46	18869	1.56138	1	1	0.991827
GOTERM_BP_DIRECT	GO:0014059~regulation of dopamine secretion	5	0.255885	0.309898	SYT1, CHRNA4, SYT11, SYT17, SYT6	1815	30	19308	1.773	1	1	0.994234
GOTERM_MF_DIRECT	GO:0019905~syntaxin binding	7	0.35824	0.60127	SYT1, TXLNG, VAMP1, CPLX1, VAMP2, SYT17, SYT6	1839	64	18869	1.12224	1	1	0.991827
Annotation Cluster 53	Enrichment Score: 0.6484741530089633
Category	Term	Count	%	PValue	Genes	List Total	Pop Hits	Pop Total	Fold Enrichment	Bonferroni	Benjamini	FDR
GOTERM_MF_DIRECT	GO:0034714~type III transforming growth factor beta receptor binding	3	0.153531	0.0497887	TGFB2, TGFB3, TGFBR2	1839	4	18869	7.69535	1	1	0.991827
KEGG_PATHWAY	hsa05210:Colorectal cancer	15	0.767656	0.081548	TGFB2, RALA, TGFB3, LEF1, PIK3CD, FOS, MLH1, TGFBR2, DDB2, MSH6, APC, RPS6KB2, PMAIP1, SOS1, HRAS	892	86	8164	1.59636	1	0.473125	0.447703
KEGG_PATHWAY	hsa05220:Chronic myeloid leukemia	8	0.409417	0.737457	TGFB2, TGFB3, PIK3CD, SOS1, HRAS, TGFBR2, DDB2, RUNX1	892	76	8164	0.963418	1	1	0.949102
KEGG_PATHWAY	hsa05212:Pancreatic cancer	7	0.35824	0.850791	TGFB2, RALA, TGFB3, RPS6KB2, PIK3CD, TGFBR2, DDB2	892	76	8164	0.84299	1	1	0.949102
Annotation Cluster 54	Enrichment Score: 0.6466792192291717
Category	Term	Count	%	PValue	Genes	List Total	Pop Hits	Pop Total	Fold Enrichment	Bonferroni	Benjamini	FDR
GOTERM_MF_DIRECT	GO:0005261~cation channel activity	10	0.511771	0.0179342	TRPM2, CALHM2, TRPC6, SCN8A, TRPV2, PIEZO2, SCN4A, SCN5A, PKD2, NALCN	1839	42	18869	2.44297	1	0.654027	0.648303
GOTERM_MF_DIRECT	GO:0005248~voltage-gated sodium channel activity	5	0.255885	0.180371	SCN8A, SCN4A, SCN5A, PKD2, NALCN	1839	23	18869	2.23054	1	1	0.991827
GOTERM_BP_DIRECT	GO:0035725~sodium ion transmembrane transport	13	0.665302	0.326043	SLC6A17, WNK4, STK39, SLC41A1, PKD2, NALCN, SLC6A6, TRPM2, SLC6A9, WNK1, SCN8A, SCN4A, SCN5A	1815	109	19308	1.26875	1	1	0.994234
UP_KW_MOLECULAR_FUNCTION	KW-0894~Sodium channel	5	0.255885	0.3545	TRPM2, SCN8A, SCN4A, SCN5A, NALCN	1214	29	11693	1.66065	1	0.865785	0.773322
GOTERM_BP_DIRECT	GO:0019228~neuronal action potential	5	0.255885	0.376204	GJD2, CHRNA1, SCN8A, SCN4A, SCN5A	1815	33	19308	1.61182	1	1	0.994234
GOTERM_BP_DIRECT	GO:0086010~membrane depolarization during action potential	3	0.153531	0.45158	SCN8A, SCN4A, SCN5A	1815	16	19308	1.99463	1	1	0.994234
GOTERM_CC_DIRECT	GO:0001518~voltage-gated sodium channel complex	3	0.153531	0.468108	SCN8A, SCN4A, SCN5A	1878	17	20562	1.93216	1	1	0.952486
Annotation Cluster 55	Enrichment Score: 0.6433450972698235
Category	Term	Count	%	PValue	Genes	List Total	Pop Hits	Pop Total	Fold Enrichment	Bonferroni	Benjamini	FDR
GOTERM_BP_DIRECT	GO:0032497~detection of lipopolysaccharide	3	0.153531	0.0465427	LY96, TREM2, TLR4	1815	4	19308	7.97851	1	0.965255	0.959521
GOTERM_CC_DIRECT	GO:0031226~intrinsic component of plasma membrane	6	0.307062	0.281584	PDGFRA, SLC10A7, LY96, TREM2, ADIPOR2, TLR4	1878	39	20562	1.68444	1	1	0.952486
GOTERM_MF_DIRECT	GO:0001530~lipopolysaccharide binding	3	0.153531	0.896406	LY96, TREM2, TLR4	1839	38	18869	0.810037	1	1	0.991827
Annotation Cluster 56	Enrichment Score: 0.6293426946266081
Category	Term	Count	%	PValue	Genes	List Total	Pop Hits	Pop Total	Fold Enrichment	Bonferroni	Benjamini	FDR
GOTERM_BP_DIRECT	GO:0070778~L-aspartate transport	3	0.153531	0.134874	SLC1A2, SLC25A12, SLC25A22	1815	7	19308	4.55915	1	1	0.994234
GOTERM_BP_DIRECT	GO:0015813~L-glutamate transport	4	0.204708	0.262189	ARL6IP5, SLC1A2, SLC25A12, SLC25A22	1815	19	19308	2.23958	1	1	0.994234
GOTERM_MF_DIRECT	GO:0005313~L-glutamate transmembrane transporter activity	3	0.153531	0.365955	SLC1A2, SLC25A12, SLC25A22	1839	13	18869	2.3678	1	1	0.991827
Annotation Cluster 57	Enrichment Score: 0.624941618965377
Category	Term	Count	%	PValue	Genes	List Total	Pop Hits	Pop Total	Fold Enrichment	Bonferroni	Benjamini	FDR
GOTERM_BP_DIRECT	GO:0006801~superoxide metabolic process	6	0.307062	0.0586506	PREX1, CBS, SH3PXD2B, CYBB, NCF1C, NOXO1	1815	23	19308	2.77513	1	1	0.994234
GOTERM_MF_DIRECT	GO:0016176~superoxide-generating NADPH oxidase activator activity	3	0.153531	0.291597	SH3PXD2B, NCF1C, NOXO1	1839	11	18869	2.79831	1	1	0.991827
GOTERM_BP_DIRECT	GO:0042554~superoxide anion generation	4	0.204708	0.395213	SH3PXD2B, CYBB, NCF1C, NOXO1	1815	24	19308	1.773	1	1	0.994234
GOTERM_CC_DIRECT	GO:0043020~NADPH oxidase complex	3	0.153531	0.468108	CYBB, NCF1C, NOXO1	1878	17	20562	1.93216	1	1	0.952486
Annotation Cluster 58	Enrichment Score: 0.6161568448421536
Category	Term	Count	%	PValue	Genes	List Total	Pop Hits	Pop Total	Fold Enrichment	Bonferroni	Benjamini	FDR
KEGG_PATHWAY	hsa04926:Relaxin signaling pathway	20	1.02354	0.107098	MMP2, PIK3CD, ADCY2, FOS, ADCY8, MAPK14, PRKCZ, MMP9, MAPK13, TGFBR2, MAPK11, COL3A1, GNG10, COL1A2, GNG5, CREB3L1, CREB3L2, RLN3, SOS1, HRAS	892	129	8164	1.41899	1	0.543097	0.513915
KEGG_PATHWAY	hsa01522:Endocrine resistance	15	0.767656	0.178122	CDKN2C, MMP2, PIK3CD, ADCY2, FOS, ABCB11, ADCY8, MAPK14, MMP9, MAPK13, MAPK11, NCOR1, RPS6KB2, SOS1, HRAS	892	98	8164	1.40089	1	0.702011	0.664291
KEGG_PATHWAY	hsa04935:Growth hormone synthesis, secretion and action	16	0.818833	0.328302	CREBBP, PIK3CD, ADCY2, FOS, SSTR2, ADCY8, MAPK14, MAPK13, GHR, MAPK11, CREB3L1, CREB3L2, IGFALS, SOS1, HRAS, MAP2K6	892	120	8164	1.22033	1	0.938082	0.887677
KEGG_PATHWAY	hsa04915:Estrogen signaling pathway	16	0.818833	0.547774	NCOA1, GABBR2, NCOA2, KCNJ5, MMP2, KRT24, PIK3CD, ADCY2, FOS, ADCY8, MMP9, CREB3L1, CREB3L2, SOS1, HRAS, KCNJ3	892	138	8164	1.06116	1	1	0.949102
Annotation Cluster 59	Enrichment Score: 0.5839129204682375
Category	Term	Count	%	PValue	Genes	List Total	Pop Hits	Pop Total	Fold Enrichment	Bonferroni	Benjamini	FDR
GOTERM_MF_DIRECT	GO:0008191~metalloendopeptidase inhibitor activity	4	0.204708	0.199706	WFIKKN1, WFIKKN2, RARRES1, FETUB	1839	16	18869	2.56512	1	1	0.991827
UP_KW_MOLECULAR_FUNCTION	KW-0483~Metalloprotease inhibitor	3	0.153531	0.278395	WFIKKN1, WFIKKN2, FETUB	1214	10	11693	2.88954	1	0.791784	0.707225
UP_KW_MOLECULAR_FUNCTION	KW-0481~Metalloenzyme inhibitor	3	0.153531	0.318573	WFIKKN1, WFIKKN2, FETUB	1214	11	11693	2.62685	1	0.820325	0.732717
Annotation Cluster 60	Enrichment Score: 0.5686435832953928
Category	Term	Count	%	PValue	Genes	List Total	Pop Hits	Pop Total	Fold Enrichment	Bonferroni	Benjamini	FDR
GOTERM_CC_DIRECT	GO:0099060~integral component of postsynaptic specialization membrane	7	0.35824	0.043901	NLGN3, CHRNA1, GABRB2, CDH2, GABRA5, LRRTM2, CHRNA9	1878	29	20562	2.64283	1	0.430045	0.40916
GOTERM_BP_DIRECT	GO:0034220~ion transmembrane transport	20	1.02354	0.0548387	GRIA1, CHRNA1, GABRB2, TTYH3, CHRNA4, GABRA5, CHRNA7, ATP10D, CHRNA9, ANO8, CYBB, ATP2A2, WWP1, ATP10A, NALCN, TMC3, GJA1, CHRNG, S100A6, SFXN4	1815	137	19308	1.553	1	1	0.994234
GOTERM_MF_DIRECT	GO:0022848~acetylcholine-gated cation-selective channel activity	5	0.255885	0.0909808	CHRNA1, CHRNG, CHRNA4, CHRNA7, CHRNA9	1839	18	18869	2.85013	1	1	0.991827
GOTERM_MF_DIRECT	GO:0015464~acetylcholine receptor activity	4	0.204708	0.174095	CHRNA1, CHRNG, CHRNA4, CHRNA7	1839	15	18869	2.73612	1	1	0.991827
GOTERM_CC_DIRECT	GO:0005892~acetylcholine-gated channel complex	4	0.204708	0.174461	CHRNA1, CHRNA4, CHRNA7, CHRNA9	1878	16	20562	2.73722	1	0.935276	0.889854
GOTERM_BP_DIRECT	GO:0007271~synaptic transmission, cholinergic	5	0.255885	0.203547	CHRNA1, RIC3, CHRNG, CHRNA4, CHRNA7	1815	25	19308	2.1276	1	1	0.994234
GOTERM_MF_DIRECT	GO:0030594~neurotransmitter receptor activity	11	0.562948	0.287531	CHRNA1, GABRB2, CHRNG, CHRNA4, HTR1F, GABRA5, CHRNA7, CHRM4, CHRNA9, HTR2B, HTR4	1839	83	18869	1.35982	1	1	0.991827
GOTERM_MF_DIRECT	GO:0005231~excitatory extracellular ligand-gated ion channel activity	7	0.35824	0.306383	CHRNA1, GABRB2, CHRNG, CHRNA4, GABRA5, CHRNA7, CHRNA9	1839	47	18869	1.52815	1	1	0.991827
GOTERM_MF_DIRECT	GO:0042166~acetylcholine binding	3	0.153531	0.329063	CHRNA1, CHRNA4, CHRNA7	1839	12	18869	2.56512	1	1	0.991827
GOTERM_MF_DIRECT	GO:0005230~extracellular ligand-gated ion channel activity	5	0.255885	0.334206	CHRNA1, GABRB2, CHRNA4, GABRA5, CHRNA7	1839	30	18869	1.71008	1	1	0.991827
GOTERM_MF_DIRECT	GO:1904315~transmitter-gated ion channel activity involved in regulation of postsynaptic membrane potential	8	0.409417	0.334436	GRIA1, CHRNA1, GABRB2, CHRNG, CHRNA4, GABRA5, CHRNA7, CHRNA9	1839	58	18869	1.41524	1	1	0.991827
GOTERM_BP_DIRECT	GO:0050877~neurological system process	7	0.35824	0.345442	CHRNA1, GABRB2, CHRNG, CHRNA4, GABRA5, CHRNA7, CHRNA9	1815	51	19308	1.46012	1	1	0.994234
UP_KW_CELLULAR_COMPONENT	KW-0628~Postsynaptic cell membrane	17	0.87001	0.373471	GRIA1, CHRNA1, GABBR2, GABRB2, DAGLA, KCNC2, CHRNA4, GABRA5, CHRM4, CHRNA7, CLSTN1, CHRNA9, SORCS2, KCTD8, CHRNG, LRRTM2, LRRC4C	1699	150	17615	1.17502	1	0.763569	0.664588
UP_KW_MOLECULAR_FUNCTION	KW-1071~Ligand-gated ion channel	10	0.511771	0.436124	GRIA1, CHRNA1, GABRB2, P2RX5, CHRNG, CHRNA4, GABRA5, CHRNA7, CHRNA9, CNGA3	1214	79	11693	1.21921	1	0.897367	0.801531
GOTERM_BP_DIRECT	GO:0060079~excitatory postsynaptic potential	9	0.460594	0.618502	CHRNA1, GABRB2, P2RX5, CHRNG, CHRNA4, GABRA5, CHRNA7, CHRNA9, SLC29A1	1815	90	19308	1.0638	1	1	0.994234
GOTERM_BP_DIRECT	GO:0042391~regulation of membrane potential	10	0.511771	0.628397	CHRNA1, GABRB2, PXK, CHRNG, CHRNA4, GABRA5, CHRNA7, CHRNA9, PIEZO2, DLD	1815	102	19308	1.04294	1	1	0.994234
KEGG_PATHWAY	hsa05033:Nicotine addiction	5	0.255885	0.649036	GRIA1, GABRB2, CHRNA4, GABRA5, CHRNA7	892	40	8164	1.14406	1	1	0.949102
GOTERM_MF_DIRECT	GO:0004888~transmembrane signaling receptor activity	14	0.716479	0.9335	CHRNA1, GABBR2, GABRB2, CHRNA4, CHRNA7, CHRNA9, TREM2, EDAR, P2RX5, CHRNG, DNER, TLR7, TLR5, TLR4	1839	189	18869	0.760035	1	1	0.991827
Annotation Cluster 61	Enrichment Score: 0.5679717157773421
Category	Term	Count	%	PValue	Genes	List Total	Pop Hits	Pop Total	Fold Enrichment	Bonferroni	Benjamini	FDR
GOTERM_BP_DIRECT	GO:0071526~semaphorin-plexin signaling pathway	7	0.35824	0.105222	SEMA7A, SEMA6A, SEMA3A, PLXNA2, PLXNB3, SEMA3G, MET	1815	35	19308	2.1276	1	1	0.994234
GOTERM_BP_DIRECT	GO:0050919~negative chemotaxis	7	0.35824	0.141707	SEMA7A, SEMA6A, SEMA3A, SEMA3G, APOA1, ITGAV, SLIT3	1815	38	19308	1.95963	1	1	0.994234
GOTERM_MF_DIRECT	GO:0045499~chemorepellent activity	5	0.255885	0.311285	SEMA7A, SEMA6A, SEMA3A, SEMA3G, APOA1	1839	29	18869	1.76905	1	1	0.991827
GOTERM_MF_DIRECT	GO:0030215~semaphorin receptor binding	4	0.204708	0.391284	SEMA7A, SEMA6A, SEMA3A, SEMA3G	1839	23	18869	1.78443	1	1	0.991827
GOTERM_BP_DIRECT	GO:0001755~neural crest cell migration	6	0.307062	0.455777	SEMA7A, SEMA6A, ERBB4, SEMA3A, SEMA3G, HTR2B	1815	47	19308	1.35804	1	1	0.994234
GOTERM_BP_DIRECT	GO:0048843~negative regulation of axon extension involved in axon guidance	4	0.204708	0.472357	SEMA7A, SEMA6A, SEMA3A, SEMA3G	1815	27	19308	1.576	1	1	0.994234
Annotation Cluster 62	Enrichment Score: 0.5649125089102547
Category	Term	Count	%	PValue	Genes	List Total	Pop Hits	Pop Total	Fold Enrichment	Bonferroni	Benjamini	FDR
GOTERM_MF_DIRECT	GO:0019955~cytokine binding	8	0.409417	0.120196	GHR, CNTFR, IL5RA, CXCR4, PARK7, IL13RA2, PRLR, CRLF1	1839	43	18869	1.90892	1	1	0.991827
GOTERM_MF_DIRECT	GO:0004896~cytokine receptor activity	8	0.409417	0.334436	GHR, IL1RL1, CNTFR, IL2RB, IL5RA, IL13RA2, PRLR, CRLF1	1839	58	18869	1.41524	1	1	0.991827
GOTERM_BP_DIRECT	GO:0019221~cytokine-mediated signaling pathway	16	0.818833	0.502409	CNTFR, PTPRN, IL1R2, IL5RA, IL17RD, PRLR, GHR, GREM2, HCK, CLCF1, IL2RB, TNFSF11, IL13RA2, SOS1, CRLF1, SOCS5	1815	156	19308	1.09108	1	1	0.994234
Annotation Cluster 63	Enrichment Score: 0.5613756649889052
Category	Term	Count	%	PValue	Genes	List Total	Pop Hits	Pop Total	Fold Enrichment	Bonferroni	Benjamini	FDR
GOTERM_BP_DIRECT	GO:1904262~negative regulation of TORC1 signaling	5	0.255885	0.224002	STK11, SESN3, SESN1, WDR24, RNF152	1815	26	19308	2.04577	1	1	0.994234
GOTERM_BP_DIRECT	GO:0034198~cellular response to amino acid starvation	7	0.35824	0.260927	DAP, MAP1LC3A, SESN3, SESN1, TFEB, WDR24, RNF152	1815	46	19308	1.61883	1	1	0.994234
GOTERM_BP_DIRECT	GO:0016239~positive regulation of macroautophagy	5	0.255885	0.354081	PRKAA2, SESN3, SESN1, WDR24, DCN	1815	32	19308	1.66219	1	1	0.994234
Annotation Cluster 64	Enrichment Score: 0.5412802719758735
Category	Term	Count	%	PValue	Genes	List Total	Pop Hits	Pop Total	Fold Enrichment	Bonferroni	Benjamini	FDR
GOTERM_BP_DIRECT	GO:0006865~amino acid transport	8	0.409417	0.0852932	SLC6A6, SLC38A1, SLC17A5, SFXN4, SFXN1, SLC16A10, SLC7A1, SLC25A47	1815	41	19308	2.07571	1	1	0.994234
UP_KW_BIOLOGICAL_PROCESS	KW-0029~Amino-acid transport	9	0.460594	0.131354	SLC7A5, SLC7A6, SLC38A1, SLC6A9, SLC17A5, SLC1A2, SFXN4, SFXN1, SLC7A1	1078	53	11223	1.7679	1	0.628906	0.597063
GOTERM_MF_DIRECT	GO:0015171~amino acid transmembrane transporter activity	6	0.307062	0.369683	SLC6A6, SLC7A5, SLC7A6, SLC38A1, SLC16A10, SLC7A1	1839	41	18869	1.50153	1	1	0.991827
GOTERM_BP_DIRECT	GO:0015807~L-amino acid transport	3	0.153531	0.384013	SLC7A6, SLC38A1, SLC7A1	1815	14	19308	2.27957	1	1	0.994234
GOTERM_BP_DIRECT	GO:0003333~amino acid transmembrane transport	5	0.255885	0.441884	SLC7A5, SLC7A6, SLC38A1, PDPN, SLC16A10	1815	36	19308	1.4775	1	1	0.994234
GOTERM_MF_DIRECT	GO:0015179~L-amino acid transmembrane transporter activity	3	0.153531	0.804411	SLC7A5, SLC7A6, SLC38A1	1839	30	18869	1.02605	1	1	0.991827
Annotation Cluster 65	Enrichment Score: 0.5344323523711658
Category	Term	Count	%	PValue	Genes	List Total	Pop Hits	Pop Total	Fold Enrichment	Bonferroni	Benjamini	FDR
GOTERM_BP_DIRECT	GO:0039702~viral budding via host ESCRT complex	5	0.255885	0.14609	PDCD6IP, CHMP1B, VPS37C, VPS37A, CHMP7	1815	22	19308	2.41773	1	1	0.994234
GOTERM_BP_DIRECT	GO:0043162~ubiquitin-dependent protein catabolic process via the multivesicular body sorting pathway	6	0.307062	0.161017	CHMP1B, MVB12B, VPS37C, PLAA, VPS37A, CHMP7	1815	31	19308	2.05897	1	1	0.994234
GOTERM_BP_DIRECT	GO:0036258~multivesicular body assembly	5	0.255885	0.331954	PDCD6IP, CHMP1B, VPS37C, VPS37A, CHMP7	1815	31	19308	1.71581	1	1	0.994234
GOTERM_BP_DIRECT	GO:0071985~multivesicular body sorting pathway	4	0.204708	0.368772	UVRAG, PDCD6IP, CHMP1B, CHMP7	1815	23	19308	1.85009	1	1	0.994234
GOTERM_BP_DIRECT	GO:0090148~membrane fission	4	0.204708	0.738769	CHMP1B, VPS37C, VPS37A, CHMP7	1815	40	19308	1.0638	1	1	0.994234
Annotation Cluster 66	Enrichment Score: 0.5307925905117802
Category	Term	Count	%	PValue	Genes	List Total	Pop Hits	Pop Total	Fold Enrichment	Bonferroni	Benjamini	FDR
GOTERM_BP_DIRECT	GO:1900152~negative regulation of nuclear-transcribed mRNA catabolic process, deadenylation-dependent decay	3	0.153531	0.204458	HNRNPD, IGF2BP1, PABPC1	1815	9	19308	3.54601	1	1	0.994234
GOTERM_BP_DIRECT	GO:0070934~CRD-mediated mRNA stabilization	3	0.153531	0.276875	HNRNPD, IGF2BP1, PABPC1	1815	11	19308	2.90128	1	1	0.994234
GOTERM_BP_DIRECT	GO:2000767~positive regulation of cytoplasmic translation	3	0.153531	0.45158	HNRNPD, IGF2BP1, PABPC1	1815	16	19308	1.99463	1	1	0.994234
Annotation Cluster 67	Enrichment Score: 0.5267355966165194
Category	Term	Count	%	PValue	Genes	List Total	Pop Hits	Pop Total	Fold Enrichment	Bonferroni	Benjamini	FDR
KEGG_PATHWAY	hsa04916:Melanogenesis	15	0.767656	0.208634	FZD1, CREBBP, WNT5B, LEF1, CAMK2A, FZD9, ADCY2, MITF, WNT9A, ADCY8, WNT11, CREB3L1, CREB3L2, DVL1, HRAS	892	101	8164	1.35928	1	0.759701	0.718882
KEGG_PATHWAY	hsa04934:Cushing syndrome	20	1.02354	0.330429	FZD1, CDKN2C, WNT5B, LEF1, CAMK2A, FZD9, ADCY2, ASH2L, WNT9A, ADCY8, CRHR2, NR4A1, NCEH1, WNT11, APC, CREB3L1, CREB3L2, DVL1, CRH, KCNK2	892	155	8164	1.18096	1	0.938082	0.887677
KEGG_PATHWAY	hsa05217:Basal cell carcinoma	9	0.460594	0.381355	FZD1, WNT11, APC, WNT5B, LEF1, DVL1, FZD9, WNT9A, DDB2	892	63	8164	1.3075	1	0.969033	0.916966
Annotation Cluster 68	Enrichment Score: 0.5247872674677901
Category	Term	Count	%	PValue	Genes	List Total	Pop Hits	Pop Total	Fold Enrichment	Bonferroni	Benjamini	FDR
GOTERM_MF_DIRECT	GO:0008559~xenobiotic-transporting ATPase activity	4	0.204708	0.174095	ABCC3, ABCC1, ABCB11, ABCG2	1839	15	18869	2.73612	1	1	0.991827
KEGG_PATHWAY	hsa01523:Antifolate resistance	6	0.307062	0.224367	ABCC3, ABCC1, ATIC, TYMS, GART, ABCG2	892	30	8164	1.83049	1	0.791188	0.748676
UP_KW_MOLECULAR_FUNCTION	KW-1278~Translocase	14	0.716479	0.292115	ABCC3, ABCC1, ABCA5, ATP10D, ATP2A2, CYBRD1, ATP10A, ATP11A, ABCB11, NDUFS7, ATP7A, ABCG1, ATP9A, ABCG2	1214	105	11693	1.28424	1	0.791784	0.707225
GOTERM_MF_DIRECT	GO:0042626~ATPase activity, coupled to transmembrane movement of substances	8	0.409417	0.334436	ABCC3, ABCC1, ABCA5, ABCB11, ABCF2, ABCF3, ABCG1, ABCG2	1839	58	18869	1.41524	1	1	0.991827
GOTERM_MF_DIRECT	GO:0042910~xenobiotic transporter activity	4	0.204708	0.336067	ABCC3, ABCC1, SLC43A3, ABCG2	1839	21	18869	1.95437	1	1	0.991827
KEGG_PATHWAY	hsa02010:ABC transporters	6	0.307062	0.553657	ABCC3, ABCC1, ABCA5, ABCB11, ABCG1, ABCG2	892	45	8164	1.22033	1	1	0.949102
Annotation Cluster 69	Enrichment Score: 0.51931067882513
Category	Term	Count	%	PValue	Genes	List Total	Pop Hits	Pop Total	Fold Enrichment	Bonferroni	Benjamini	FDR
GOTERM_MF_DIRECT	GO:0016849~phosphorus-oxygen lyase activity	4	0.204708	0.0355357	BST1, CD38, ADCY2, ADCY8	1839	8	18869	5.13023	1	0.966796	0.958335
KEGG_PATHWAY	hsa04970:Salivary secretion	9	0.460594	0.800472	CST3, BST1, AMY1A, CD38, ADCY2, ADRB2, ADCY8, LYZ, VAMP2	892	92	8164	0.89535	1	1	0.949102
KEGG_PATHWAY	hsa04972:Pancreatic secretion	7	0.35824	0.972876	BST1, AMY1A, ATP2A2, CD38, CCK, ADCY2, ADCY8	892	102	8164	0.62811	1	1	0.972876
Annotation Cluster 70	Enrichment Score: 0.5123481380266638
Category	Term	Count	%	PValue	Genes	List Total	Pop Hits	Pop Total	Fold Enrichment	Bonferroni	Benjamini	FDR
GOTERM_BP_DIRECT	GO:0032259~methylation	14	0.716479	0.159587	PNMT, PRDM4, SETD9, THUMPD2, PRDM1, COMT, TYMS, HNMT, METTL21A, COQ3, AS3MT, PEMT, DPH5, METTL6	1815	102	19308	1.46012	1	1	0.994234
GOTERM_MF_DIRECT	GO:0008168~methyltransferase activity	13	0.665302	0.300743	PNMT, PRDM4, PRDM5, THUMPD2, ASH2L, PRDM1, COMT, METTL21A, COQ3, AS3MT, DPH5, METTL6, METTL16	1839	103	18869	1.29501	1	1	0.991827
UP_KW_MOLECULAR_FUNCTION	KW-0489~Methyltransferase	22	1.1259	0.605009	PNMT, PRDM4, SETD9, KMT2C, PRDM5, THUMPD2, ASH2L, ASH1L, PRDM1, COMT, TYMS, HNMT, METTL21A, COQ3, AS3MT, METTL21C, PRDM16, PEMT, SMYD1, DPH5, METTL6, METTL16	1214	210	11693	1.00905	1	1	0.901961
Annotation Cluster 71	Enrichment Score: 0.4973275375183292
Category	Term	Count	%	PValue	Genes	List Total	Pop Hits	Pop Total	Fold Enrichment	Bonferroni	Benjamini	FDR
GOTERM_MF_DIRECT	GO:0015485~cholesterol binding	9	0.460594	0.129127	OSBPL8, SOAT1, OSBPL5, CD81, OSBPL3, APOC3, APOA1, VDAC1, ABCG1	1839	52	18869	1.77585	1	1	0.991827
GOTERM_MF_DIRECT	GO:0015248~sterol transporter activity	3	0.153531	0.40203	OSBPL8, OSBPL5, OSBPL3	1839	14	18869	2.19867	1	1	0.991827
GOTERM_MF_DIRECT	GO:0032934~sterol binding	3	0.153531	0.620502	OSBPL8, OSBPL5, OSBPL3	1839	21	18869	1.46578	1	1	0.991827
Annotation Cluster 72	Enrichment Score: 0.4818594113341499
Category	Term	Count	%	PValue	Genes	List Total	Pop Hits	Pop Total	Fold Enrichment	Bonferroni	Benjamini	FDR
GOTERM_BP_DIRECT	GO:0045494~photoreceptor cell maintenance	8	0.409417	0.114414	TUB, CRB1, BBS12, MAK, PCDH15, USH1C, USH2A, BBS4	1815	44	19308	1.93418	1	1	0.994234
GOTERM_CC_DIRECT	GO:0001750~photoreceptor outer segment	10	0.511771	0.219788	CRB1, VCAN, MAP1B, MAK, PCDH15, USH1C, OCRL, INHA, BBS4, PTGS1	1878	73	20562	1.49985	1	1	0.952486
GOTERM_CC_DIRECT	GO:0001917~photoreceptor inner segment	7	0.35824	0.652611	CRB1, MAK, USH1C, INHA, ENO2, USH2A, BBS4	1878	72	20562	1.06447	1	1	0.952486
GOTERM_CC_DIRECT	GO:0032391~photoreceptor connecting cilium	4	0.204708	0.720154	SEPTIN2, MAK, USH2A, BBS4	1878	40	20562	1.09489	1	1	0.952486
Annotation Cluster 73	Enrichment Score: 0.47282249942276355
Category	Term	Count	%	PValue	Genes	List Total	Pop Hits	Pop Total	Fold Enrichment	Bonferroni	Benjamini	FDR
KEGG_PATHWAY	hsa04664:Fc epsilon RI signaling pathway	13	0.665302	0.0623916	LYN, SYK, PLA2G4A, PIK3CD, MAPK14, MAPK13, VAV2, MAPK11, LCP2, FYN, SOS1, HRAS, MAP2K6	892	68	8164	1.74974	1	0.401946	0.380349
KEGG_PATHWAY	hsa04917:Prolactin signaling pathway	13	0.665302	0.074743	LHCGR, PIK3CD, FOS, MAPK14, PRLR, MAPK13, MAPK11, CCND2, TNFSF11, SOS1, HRAS, SOCS7, SOCS5	892	70	8164	1.69974	1	0.451458	0.4272
KEGG_PATHWAY	hsa04370:VEGF signaling pathway	7	0.35824	0.635141	MAPK11, MAPKAPK3, PLA2G4A, PIK3CD, MAPK14, HRAS, MAPK13	892	59	8164	1.08589	1	1	0.949102
KEGG_PATHWAY	hsa05235:PD-L1 expression and PD-1 checkpoint pathway in cancer	10	0.511771	0.64696	MAPK11, RPS6KB2, CD28, PIK3CD, FOS, MAPK14, HRAS, TLR4, MAPK13, MAP2K6	892	89	8164	1.02837	1	1	0.949102
KEGG_PATHWAY	hsa04722:Neurotrophin signaling pathway	11	0.562948	0.850311	MAPK11, PRDM4, RPS6KA2, CAMK4, RPS6KA1, CAMK2A, PIK3CD, MAPK14, SOS1, HRAS, MAPK13	892	119	8164	0.846026	1	1	0.949102
KEGG_PATHWAY	hsa04625:C-type lectin receptor signaling pathway	9	0.460594	0.893394	MAPK11, PAK1, MRAS, SYK, PIK3CD, CBLB, MAPK14, HRAS, MAPK13	892	104	8164	0.79204	1	1	0.949102
Annotation Cluster 74	Enrichment Score: 0.4668137960281545
Category	Term	Count	%	PValue	Genes	List Total	Pop Hits	Pop Total	Fold Enrichment	Bonferroni	Benjamini	FDR
UP_KW_BIOLOGICAL_PROCESS	KW-0187~Copper transport	3	0.153531	0.174924	HEPH, SLC31A1, ATP7A	1078	8	11223	3.9041	1	0.759755	0.721287
GOTERM_BP_DIRECT	GO:0006825~copper ion transport	3	0.153531	0.348879	HEPH, SLC31A1, ATP7A	1815	13	19308	2.45493	1	1	0.994234
KEGG_PATHWAY	hsa04978:Mineral absorption	7	0.35824	0.651681	HEPH, SLC31A1, CYBRD1, SLC30A1, ATP7A, STEAP2, FTL	892	60	8164	1.06779	1	1	0.949102
Annotation Cluster 75	Enrichment Score: 0.4623246223858572
Category	Term	Count	%	PValue	Genes	List Total	Pop Hits	Pop Total	Fold Enrichment	Bonferroni	Benjamini	FDR
GOTERM_BP_DIRECT	GO:0048535~lymph node development	4	0.204708	0.262189	PDPN, RC3H1, FADD, RC3H2	1815	19	19308	2.23958	1	1	0.994234
GOTERM_BP_DIRECT	GO:0043029~T cell homeostasis	5	0.255885	0.354081	LGALS2, RC3H1, PMAIP1, FADD, RC3H2	1815	32	19308	1.66219	1	1	0.994234
GOTERM_BP_DIRECT	GO:0048536~spleen development	5	0.255885	0.441884	RBM15, RC3H1, FADD, JARID2, RC3H2	1815	36	19308	1.4775	1	1	0.994234
Annotation Cluster 76	Enrichment Score: 0.4613913059318724
Category	Term	Count	%	PValue	Genes	List Total	Pop Hits	Pop Total	Fold Enrichment	Bonferroni	Benjamini	FDR
UP_KW_BIOLOGICAL_PROCESS	KW-0131~Cell cycle	76	3.88946	0.110196	NUMA1, TUSC2, DSCC1, CDCA7L, CLTA, IKZF1, CDC73, PPP1CB, PPP1CC, CCND3, STK11, CCND2, CHMP1B, RPS6KA1, CDC27, TLK2, NEK3, PELO, LZTS1, APPL2, DIS3L2, MYOG, PDCD6IP, ESCO1, FBXW11, USP3, USP2, TET2, ESCO2, CCSAP, CIT, RBL2, PTP4A1, CDC34, KATNAL1, INCENP, GAS1, SIK1, MAPRE2, BRSK1, RALA, TXLNG, BRINP2, DSN1, RBBP8, FSD1, E2F4, BRD7, CLASP1, BANP, E2F8, RBM38, NEK9, CDKN2C, YTHDF2, CENPX, SEPTIN2, …	1078	681	11223	1.16187	1	0.62182	0.590335
GOTERM_BP_DIRECT	GO:0051301~cell division	39	1.99591	0.382396	RALA, NUMA1, CDCA7L, CLTA, CDC73, PPP1CB, TUBA1C, PPP1CC, CCND3, DSN1, TUBA1A, CCND2, CHMP1B, CDC27, RBBP8, NEK3, FSD1, PELO, CLASP1, DIS3L2, NEK9, CENPX, SEPTIN2, NDE1, MICAL3, KLHL22, INO80, CCSAP, PPP1CA, SPART, CDC34, STAG2, KATNAL1, CCNG2, PPP1R1C, REEP3, TACC3, CDK14, MAPRE2	1815	383	19308	1.08324	1	1	0.994234
UP_KW_BIOLOGICAL_PROCESS	KW-0132~Cell division	42	2.14944	0.430755	RALA, NUMA1, CDCA7L, CLTA, CDC73, PPP1CB, PPP1CC, CCND3, DSN1, CCND2, CHMP1B, CDC27, RBBP8, NEK3, FSD1, PELO, CLASP1, DIS3L2, NEK9, PDCD6IP, YTHDF2, CENPX, SEPTIN2, NDE1, MICAL3, KLHL22, INO80, CCSAP, TTC19, CIT, PPP1CA, ANLN, CDC34, STAG2, KATNAL1, INCENP, CCNG2, PPP1R1C, REEP3, TACC3, CDK14, MAPRE2	1078	413	11223	1.05874	1	1	0.955414
UP_KW_BIOLOGICAL_PROCESS	KW-0498~Mitosis	25	1.27943	0.786187	NUMA1, CLTA, DSN1, RBBP8, NEK3, FSD1, CLASP1, DIS3L2, NEK9, YTHDF2, CENPX, SEPTIN2, NDE1, KLHL22, INO80, CCSAP, CIT, ANLN, STAG2, KATNAL1, INCENP, CCNG2, REEP3, TACC3, MAPRE2	1078	286	11223	0.910048	1	1	0.955414
Annotation Cluster 77	Enrichment Score: 0.4460629742833205
Category	Term	Count	%	PValue	Genes	List Total	Pop Hits	Pop Total	Fold Enrichment	Bonferroni	Benjamini	FDR
GOTERM_BP_DIRECT	GO:0044772~mitotic cell cycle phase transition	5	0.255885	0.183681	CCND3, CCND2, CCNG2, LZTS1, CCNJL	1815	24	19308	2.21625	1	1	0.994234
GOTERM_CC_DIRECT	GO:0000307~cyclin-dependent protein kinase holoenzyme complex	6	0.307062	0.299884	CCND3, CCND2, CCNG2, CCNL1, CDK14, CCNJL	1878	40	20562	1.64233	1	1	0.952486
GOTERM_MF_DIRECT	GO:0016538~cyclin-dependent protein serine/threonine kinase regulator activity	5	0.255885	0.42577	CCND3, CCND2, CCNG2, CCNL1, CCNJL	1839	34	18869	1.50889	1	1	0.991827
UP_KW_MOLECULAR_FUNCTION	KW-0195~Cyclin	6	0.307062	0.444327	CCND3, CDKN2C, CCND2, CCNG2, CCNL1, CCNJL	1214	42	11693	1.37597	1	0.897367	0.801531
GOTERM_BP_DIRECT	GO:0000079~regulation of cyclin-dependent protein serine/threonine kinase activity	6	0.307062	0.564663	CCND3, CDKN2C, CCND2, CCNG2, CCNL1, CCNJL	1815	53	19308	1.2043	1	1	0.994234
Annotation Cluster 78	Enrichment Score: 0.44039914474901076
Category	Term	Count	%	PValue	Genes	List Total	Pop Hits	Pop Total	Fold Enrichment	Bonferroni	Benjamini	FDR
GOTERM_MF_DIRECT	GO:0070006~metalloaminopeptidase activity	5	0.255885	0.266	NPEPL1, LVRN, MMP17, LTA4H, TRHDE	1839	27	18869	1.90009	1	1	0.991827
GOTERM_MF_DIRECT	GO:0004177~aminopeptidase activity	5	0.255885	0.357195	DPP7, DPP8, LVRN, LTA4H, TRHDE	1839	31	18869	1.65491	1	1	0.991827
UP_KW_MOLECULAR_FUNCTION	KW-0031~Aminopeptidase	5	0.255885	0.403536	DPP7, NPEPL1, DPP8, LVRN, TRHDE	1214	31	11693	1.55352	1	0.897367	0.801531
GOTERM_BP_DIRECT	GO:0043171~peptide catabolic process	3	0.153531	0.45158	LVRN, LTA4H, TRHDE	1815	16	19308	1.99463	1	1	0.994234
Annotation Cluster 79	Enrichment Score: 0.4281853178225776
Category	Term	Count	%	PValue	Genes	List Total	Pop Hits	Pop Total	Fold Enrichment	Bonferroni	Benjamini	FDR
GOTERM_CC_DIRECT	GO:0016460~myosin II complex	5	0.255885	0.170798	MYH15, MYL3, MYH10, MYL9, MYL12A	1878	24	20562	2.28102	1	0.935276	0.889854
GOTERM_CC_DIRECT	GO:0016459~myosin complex	7	0.35824	0.287783	MYO1D, ACAA2, MYH15, MYL3, MYH10, MYO16, CGNL1	1878	49	20562	1.56413	1	1	0.952486
UP_KW_MOLECULAR_FUNCTION	KW-0505~Motor protein	17	0.87001	0.346654	DYNC1I2, ACAA2, DNAH7, MYH15, KIF25, KIF24, MYL12A, MYO16, MYO1D, DYNC2LI1, KIF9, KIF26A, KIF26B, MYL3, KIF21A, MYH10, MYL9	1214	137	11693	1.19519	1	0.865785	0.773322
UP_KW_MOLECULAR_FUNCTION	KW-0518~Myosin	7	0.35824	0.437647	MYO1D, MYH15, MYL3, MYH10, MYL9, MYO16, MYL12A	1214	51	11693	1.32201	1	0.897367	0.801531
GOTERM_MF_DIRECT	GO:0003774~motor activity	6	0.307062	0.507446	MYO1D, ACAA2, MYH15, MYL3, MYH10, MYO16	1839	48	18869	1.28256	1	1	0.991827
GOTERM_MF_DIRECT	GO:0000146~microfilament motor activity	4	0.204708	0.712741	MYO1D, ACTC1, MYH15, MYH10	1839	37	18869	1.10924	1	1	0.991827
Annotation Cluster 80	Enrichment Score: 0.41753070180755897
Category	Term	Count	%	PValue	Genes	List Total	Pop Hits	Pop Total	Fold Enrichment	Bonferroni	Benjamini	FDR
GOTERM_BP_DIRECT	GO:0046854~phosphatidylinositol phosphorylation	8	0.409417	0.27089	SMG1, ITPKA, PIK3CD, PIP4K2B, TTC7A, SOCS7, PIK3R6, SOCS5	1815	56	19308	1.51972	1	1	0.994234
GOTERM_CC_DIRECT	GO:0005942~phosphatidylinositol 3-kinase complex	4	0.204708	0.325453	PIK3CD, SOCS7, PIK3R6, SOCS5	1878	22	20562	1.99071	1	1	0.952486
GOTERM_MF_DIRECT	GO:0046935~1-phosphatidylinositol-3-kinase regulator activity	3	0.153531	0.47101	SOCS7, PIK3R6, SOCS5	1839	16	18869	1.92384	1	1	0.991827
GOTERM_BP_DIRECT	GO:0043551~regulation of phosphatidylinositol 3-kinase activity	3	0.153531	0.514714	SOCS7, PIK3R6, SOCS5	1815	18	19308	1.773	1	1	0.994234
Annotation Cluster 81	Enrichment Score: 0.4138399122747115
Category	Term	Count	%	PValue	Genes	List Total	Pop Hits	Pop Total	Fold Enrichment	Bonferroni	Benjamini	FDR
KEGG_PATHWAY	hsa04664:Fc epsilon RI signaling pathway	13	0.665302	0.0623916	LYN, SYK, PLA2G4A, PIK3CD, MAPK14, MAPK13, VAV2, MAPK11, LCP2, FYN, SOS1, HRAS, MAP2K6	892	68	8164	1.74974	1	0.401946	0.380349
KEGG_PATHWAY	hsa04660:T cell receptor signaling pathway	14	0.716479	0.345129	PIK3CD, CBLB, FOS, MAPK14, MAPK13, VAV2, MAPK11, PAK1, CD28, LCP2, FYN, PAK3, SOS1, HRAS	892	104	8164	1.23206	1	0.963485	0.911716
KEGG_PATHWAY	hsa05235:PD-L1 expression and PD-1 checkpoint pathway in cancer	10	0.511771	0.64696	MAPK11, RPS6KB2, CD28, PIK3CD, FOS, MAPK14, HRAS, TLR4, MAPK13, MAP2K6	892	89	8164	1.02837	1	1	0.949102
KEGG_PATHWAY	hsa04662:B cell receptor signaling pathway	9	0.460594	0.68471	LYN, SYK, CD81, PIK3CD, DAPP1, FOS, SOS1, HRAS, VAV2	892	82	8164	1.00454	1	1	0.949102
KEGG_PATHWAY	hsa04650:Natural killer cell mediated cytotoxicity	11	0.562948	0.89394	PAK1, SYK, ITGB2, TNFSF10, PIK3CD, LCP2, FYN, BID, SOS1, HRAS, VAV2	892	126	8164	0.799025	1	1	0.949102
Annotation Cluster 82	Enrichment Score: 0.401361640111092
Category	Term	Count	%	PValue	Genes	List Total	Pop Hits	Pop Total	Fold Enrichment	Bonferroni	Benjamini	FDR
UP_KW_CELLULAR_COMPONENT	KW-0303~Gap junction	5	0.255885	0.281969	PANX1, GJD2, GJD4, GJA1, CCN3	1699	28	17615	1.8514	1	0.609052	0.530101
GOTERM_MF_DIRECT	GO:0005243~gap junction channel activity	4	0.204708	0.363774	PANX1, GJD2, GJD4, GJA1	1839	22	18869	1.86554	1	1	0.991827
GOTERM_CC_DIRECT	GO:0005922~connexin complex	3	0.153531	0.609373	GJD2, GJD4, GJA1	1878	22	20562	1.49303	1	1	0.952486
Annotation Cluster 83	Enrichment Score: 0.37420828486854524
Category	Term	Count	%	PValue	Genes	List Total	Pop Hits	Pop Total	Fold Enrichment	Bonferroni	Benjamini	FDR
GOTERM_BP_DIRECT	GO:0098915~membrane repolarization during ventricular cardiac muscle cell action potential	3	0.153531	0.348879	KCNJ5, KCNE2, KCNJ3	1815	13	19308	2.45493	1	1	0.994234
GOTERM_BP_DIRECT	GO:0086091~regulation of heart rate by cardiac conduction	6	0.307062	0.359873	KCNJ5, KCNE2, DSG2, CTNNA3, SCN5A, KCNJ3	1815	42	19308	1.51972	1	1	0.994234
GOTERM_MF_DIRECT	GO:1902282~voltage-gated potassium channel activity involved in ventricular cardiac muscle cell action potential repolarization	3	0.153531	0.365955	KCNJ5, KCNE2, KCNJ3	1839	13	18869	2.3678	1	1	0.991827
GOTERM_MF_DIRECT	GO:0005242~inward rectifier potassium channel activity	4	0.204708	0.471535	KCNJ5, KCNE2, KCNJ12, KCNJ3	1839	26	18869	1.57853	1	1	0.991827
GOTERM_BP_DIRECT	GO:1990573~potassium ion import across plasma membrane	5	0.255885	0.621145	KCNJ5, KCNE2, SLC12A5, KCNJ12, KCNJ3	1815	45	19308	1.182	1	1	0.994234
Annotation Cluster 84	Enrichment Score: 0.37252904293618655
Category	Term	Count	%	PValue	Genes	List Total	Pop Hits	Pop Total	Fold Enrichment	Bonferroni	Benjamini	FDR
GOTERM_BP_DIRECT	GO:0008203~cholesterol metabolic process	12	0.614125	0.172179	LIMA1, APP, RXRA, ABCA5, SOAT1, OSBPL5, INSIG1, APOA1, VLDLR, CYP7B1, ABCG1, CLN6	1815	85	19308	1.50184	1	1	0.994234
UP_KW_BIOLOGICAL_PROCESS	KW-0153~Cholesterol metabolism	8	0.409417	0.449855	FDPS, LIMA1, PRKAA2, SOAT1, INSIG1, APOA1, VLDLR, CYP7B1	1078	66	11223	1.26193	1	1	0.955414
GOTERM_BP_DIRECT	GO:0006695~cholesterol biosynthetic process	5	0.255885	0.46335	FDPS, ACAA2, PRKAA2, INSIG1, APOA1	1815	37	19308	1.43757	1	1	0.994234
UP_KW_BIOLOGICAL_PROCESS	KW-1207~Sterol metabolism	8	0.409417	0.573996	FDPS, LIMA1, PRKAA2, SOAT1, INSIG1, APOA1, VLDLR, CYP7B1	1078	74	11223	1.12551	1	1	0.955414
UP_KW_BIOLOGICAL_PROCESS	KW-0753~Steroid metabolism	10	0.511771	0.666015	FDPS, LIMA1, PRKAA2, SOAT1, DHRS9, INSIG1, AKR1D1, APOA1, VLDLR, CYP7B1	1078	103	11223	1.01077	1	1	0.955414
Annotation Cluster 85	Enrichment Score: 0.3684421056461549
Category	Term	Count	%	PValue	Genes	List Total	Pop Hits	Pop Total	Fold Enrichment	Bonferroni	Benjamini	FDR
GOTERM_BP_DIRECT	GO:0006821~chloride transport	10	0.511771	0.257463	CLIC6, GABRB2, CLIC5, TTYH3, GABRA5, WNK4, ANO8, SLC4A1, BEST3, CLCN1	1815	74	19308	1.43757	1	1	0.994234
GOTERM_CC_DIRECT	GO:0034707~chloride channel complex	7	0.35824	0.304149	CLIC6, GABRB2, CLIC5, TTYH3, GABRA5, BEST3, CLCN1	1878	50	20562	1.53284	1	1	0.952486
UP_KW_MOLECULAR_FUNCTION	KW-0869~Chloride channel	7	0.35824	0.475555	CLIC6, GABRB2, CLIC5, TTYH3, GABRA5, BEST3, CLCN1	1214	53	11693	1.27212	1	0.941965	0.841367
GOTERM_BP_DIRECT	GO:1902476~chloride transmembrane transport	11	0.562948	0.480001	CLIC6, GABRB2, CLIC5, TTYH3, SLC12A5, GABRA5, ANO8, SLC4A1, BEST3, CLCN1, PCYOX1	1815	101	19308	1.1586	1	1	0.994234
GOTERM_MF_DIRECT	GO:0005254~chloride channel activity	6	0.307062	0.804534	CLIC6, GABRB2, CLIC5, TTYH3, GABRA5, BEST3	1839	68	18869	0.905335	1	1	0.991827
Annotation Cluster 86	Enrichment Score: 0.3641824032851374
Category	Term	Count	%	PValue	Genes	List Total	Pop Hits	Pop Total	Fold Enrichment	Bonferroni	Benjamini	FDR
GOTERM_CC_DIRECT	GO:0032300~mismatch repair complex	3	0.153531	0.300751	MSH6, MLH1, PMS1	1878	12	20562	2.73722	1	1	0.952486
GOTERM_MF_DIRECT	GO:0030983~mismatched DNA binding	3	0.153531	0.329063	MSH6, MLH1, PMS1	1839	12	18869	2.56512	1	1	0.991827
GOTERM_BP_DIRECT	GO:0006298~mismatch repair	3	0.153531	0.816519	MSH6, MLH1, PMS1	1815	32	19308	0.997314	1	1	0.994234
Annotation Cluster 87	Enrichment Score: 0.3613945646770802
Category	Term	Count	%	PValue	Genes	List Total	Pop Hits	Pop Total	Fold Enrichment	Bonferroni	Benjamini	FDR
KEGG_PATHWAY	hsa05218:Melanoma	12	0.614125	0.157166	PDGFRA, FGF7, PDGFD, HGF, PIK3CD, MITF, FGF1, HRAS, FGF2, MET, FGF4, DDB2	892	72	8164	1.52541	1	0.683775	0.647035
KEGG_PATHWAY	hsa01521:EGFR tyrosine kinase inhibitor resistance	9	0.460594	0.642949	PDGFRA, PDGFD, HGF, RPS6KB2, PIK3CD, SOS1, HRAS, FGF2, MET	892	79	8164	1.04269	1	1	0.949102
KEGG_PATHWAY	hsa04014:Ras signaling pathway	23	1.17707	0.815231	PDGFRA, RALA, HGF, IGF2, PLA2G4A, PIK3CD, FGF1, FGF2, FGF4, TIAM1, PAK1, GNG10, FGF7, MRAS, GNG5, PDGFD, PAK3, RAPGEF5, RGL1, FGFR4, SOS1, HRAS, MET	892	236	8164	0.891978	1	1	0.949102
Annotation Cluster 88	Enrichment Score: 0.3541328500327465
Category	Term	Count	%	PValue	Genes	List Total	Pop Hits	Pop Total	Fold Enrichment	Bonferroni	Benjamini	FDR
GOTERM_BP_DIRECT	GO:0019433~triglyceride catabolic process	4	0.204708	0.288702	PNPLA3, APOC3, PLB1, PNPLA2	1815	20	19308	2.1276	1	1	0.994234
GOTERM_MF_DIRECT	GO:0004806~triglyceride lipase activity	4	0.204708	0.471535	DAGLA, PNPLA3, PLB1, PNPLA2	1839	26	18869	1.57853	1	1	0.991827
GOTERM_MF_DIRECT	GO:0004623~phospholipase A2 activity	4	0.204708	0.636264	PNPLA3, PLA2G4A, PLB1, PNPLA2	1839	33	18869	1.24369	1	1	0.991827
Annotation Cluster 89	Enrichment Score: 0.35031158031274506
Category	Term	Count	%	PValue	Genes	List Total	Pop Hits	Pop Total	Fold Enrichment	Bonferroni	Benjamini	FDR
GOTERM_MF_DIRECT	GO:0051378~serotonin binding	3	0.153531	0.329063	HTR1F, HTR2B, HTR4	1839	12	18869	2.56512	1	1	0.991827
GOTERM_BP_DIRECT	GO:0007187~G-protein coupled receptor signaling pathway, coupled to cyclic nucleotide second messenger	8	0.409417	0.411588	LHCGR, ANXA1, HTR1F, CHRM4, HTR2B, LPAR3, SSTR2, HTR4	1815	65	19308	1.30929	1	1	0.994234
GOTERM_MF_DIRECT	GO:0004993~G-protein coupled serotonin receptor activity	4	0.204708	0.656634	HTR1F, CHRM4, HTR2B, HTR4	1839	34	18869	1.20711	1	1	0.991827
Annotation Cluster 90	Enrichment Score: 0.344959751439702
Category	Term	Count	%	PValue	Genes	List Total	Pop Hits	Pop Total	Fold Enrichment	Bonferroni	Benjamini	FDR
GOTERM_BP_DIRECT	GO:0090503~RNA phosphodiester bond hydrolysis, exonucleolytic	6	0.307062	0.246436	NOCT, XRN2, POLRMT, REXO2, EXOSC1, DIS3L2	1815	36	19308	1.773	1	1	0.994234
GOTERM_MF_DIRECT	GO:0000175~3'-5'-exoribonuclease activity	5	0.255885	0.403051	NOCT, XRN2, POLRMT, REXO2, DIS3L2	1839	33	18869	1.55462	1	1	0.991827
UP_KW_MOLECULAR_FUNCTION	KW-0269~Exonuclease	4	0.204708	0.929089	DDX1, XRN2, REXO2, DIS3L2	1214	54	11693	0.713466	1	1	0.929089
Annotation Cluster 91	Enrichment Score: 0.3437984008226409
Category	Term	Count	%	PValue	Genes	List Total	Pop Hits	Pop Total	Fold Enrichment	Bonferroni	Benjamini	FDR
GOTERM_BP_DIRECT	GO:0018345~protein palmitoylation	4	0.204708	0.368772	ZDHHC20, ZDHHC16, GLUL, ZDHHC2	1815	23	19308	1.85009	1	1	0.994234
GOTERM_MF_DIRECT	GO:0019706~protein-cysteine S-palmitoyltransferase activity	4	0.204708	0.471535	ZDHHC20, ZDHHC16, GLUL, ZDHHC2	1839	26	18869	1.57853	1	1	0.991827
GOTERM_MF_DIRECT	GO:0016409~palmitoyltransferase activity	3	0.153531	0.534975	ZDHHC20, ZDHHC16, ZDHHC2	1839	18	18869	1.71008	1	1	0.991827
Annotation Cluster 92	Enrichment Score: 0.34344050257057446
Category	Term	Count	%	PValue	Genes	List Total	Pop Hits	Pop Total	Fold Enrichment	Bonferroni	Benjamini	FDR
UP_KW_MOLECULAR_FUNCTION	KW-0505~Motor protein	17	0.87001	0.346654	DYNC1I2, ACAA2, DNAH7, MYH15, KIF25, KIF24, MYL12A, MYO16, MYO1D, DYNC2LI1, KIF9, KIF26A, KIF26B, MYL3, KIF21A, MYH10, MYL9	1214	137	11693	1.19519	1	0.865785	0.773322
GOTERM_MF_DIRECT	GO:0003777~microtubule motor activity	8	0.409417	0.367216	DYNC1I2, KIF9, DNAH7, KIF26A, KIF26B, KIF25, KIF24, KIF21A	1839	60	18869	1.36806	1	1	0.991827
GOTERM_MF_DIRECT	GO:1990939~ATP-dependent microtubule motor activity	6	0.307062	0.389732	KIF9, KIF26A, KIF26B, KIF25, KIF24, KIF21A	1839	42	18869	1.46578	1	1	0.991827
GOTERM_CC_DIRECT	GO:0005871~kinesin complex	6	0.307062	0.520755	KIF9, KIF26A, NDE1, KIF26B, KIF25, KIF21A	1878	52	20562	1.26333	1	1	0.952486
GOTERM_BP_DIRECT	GO:0007018~microtubule-based movement	8	0.409417	0.7423	DYNC1I2, KIF9, DNAH7, KIF26A, KIF26B, KIF25, KIF24, KIF21A	1815	89	19308	0.956226	1	1	0.994234
Annotation Cluster 93	Enrichment Score: 0.334825071614395
Category	Term	Count	%	PValue	Genes	List Total	Pop Hits	Pop Total	Fold Enrichment	Bonferroni	Benjamini	FDR
GOTERM_BP_DIRECT	GO:0006471~protein ADP-ribosylation	4	0.204708	0.395213	SIRT5, PARP16, PARP9, PARP8	1815	24	19308	1.773	1	1	0.994234
GOTERM_MF_DIRECT	GO:0003950~NAD+ ADP-ribosyltransferase activity	4	0.204708	0.497227	SIRT5, PARP16, PARP9, PARP8	1839	27	18869	1.52007	1	1	0.991827
GOTERM_MF_DIRECT	GO:1990404~protein ADP-ribosylase activity	3	0.153531	0.503662	PARP16, PARP9, PARP8	1839	17	18869	1.81067	1	1	0.991827
Annotation Cluster 94	Enrichment Score: 0.33061163334135624
Category	Term	Count	%	PValue	Genes	List Total	Pop Hits	Pop Total	Fold Enrichment	Bonferroni	Benjamini	FDR
KEGG_PATHWAY	hsa05161:Hepatitis B	22	1.1259	0.231699	TGFB2, CREBBP, DDX3X, TGFB3, PIK3CD, FOS, MAPK14, MMP9, MAPK13, TGFBR2, DDB2, DDB1, MAPK11, YWHAQ, CREB3L1, CREB3L2, FADD, BID, SOS1, HRAS, TLR4, MAP2K6	892	162	8164	1.24293	1	0.792031	0.749474
KEGG_PATHWAY	hsa04935:Growth hormone synthesis, secretion and action	16	0.818833	0.328302	CREBBP, PIK3CD, ADCY2, FOS, SSTR2, ADCY8, MAPK14, MAPK13, GHR, MAPK11, CREB3L1, CREB3L2, IGFALS, SOS1, HRAS, MAP2K6	892	120	8164	1.22033	1	0.938082	0.887677
KEGG_PATHWAY	hsa04668:TNF signaling pathway	13	0.665302	0.572621	PIK3CD, FOS, MAPK14, MMP9, MAPK13, MAPK11, CREB3L1, TRAF5, CREB3L2, TAB3, FADD, IL18R1, MAP2K6	892	112	8164	1.06234	1	1	0.949102
KEGG_PATHWAY	hsa05235:PD-L1 expression and PD-1 checkpoint pathway in cancer	10	0.511771	0.64696	MAPK11, RPS6KB2, CD28, PIK3CD, FOS, MAPK14, HRAS, TLR4, MAPK13, MAP2K6	892	89	8164	1.02837	1	1	0.949102
KEGG_PATHWAY	hsa05170:Human immunodeficiency virus 1 infection	21	1.07472	0.78886	CUL5, FBXW11, CXCR4, PIK3CD, FOS, MAPK14, MAPK13, DCAF1, DDB1, MAPK11, PAK1, GNG10, GNG5, TRAF5, RPS6KB2, FADD, PAK3, BID, HRAS, TLR4, MAP2K6	892	212	8164	0.906612	1	1	0.949102
Annotation Cluster 95	Enrichment Score: 0.31659461040254244
Category	Term	Count	%	PValue	Genes	List Total	Pop Hits	Pop Total	Fold Enrichment	Bonferroni	Benjamini	FDR
GOTERM_CC_DIRECT	GO:0030285~integral component of synaptic vesicle membrane	7	0.35824	0.140631	STX12, SYNGR1, SLC6A17, SLC6A9, SYT1, VAMP1, VAMP2	1878	39	20562	1.96518	1	0.838235	0.797526
GOTERM_CC_DIRECT	GO:0031201~SNARE complex	6	0.307062	0.485231	STX12, STX17, VAMP1, SYN2, CPLX1, VAMP2	1878	50	20562	1.31387	1	1	0.952486
GOTERM_BP_DIRECT	GO:0006906~vesicle fusion	5	0.255885	0.565365	STX12, STX17, SYT11, VAMP1, VAMP2	1815	42	19308	1.26643	1	1	0.994234
GOTERM_MF_DIRECT	GO:0005484~SNAP receptor activity	4	0.204708	0.761491	STX12, STX17, VAMP1, VAMP2	1839	40	18869	1.02605	1	1	0.991827
KEGG_PATHWAY	hsa04130:SNARE interactions in vesicular transport	3	0.153531	0.889209	STX17, VAMP1, VAMP2	892	33	8164	0.832042	1	1	0.949102
Annotation Cluster 96	Enrichment Score: 0.30380098162486985
Category	Term	Count	%	PValue	Genes	List Total	Pop Hits	Pop Total	Fold Enrichment	Bonferroni	Benjamini	FDR
KEGG_PATHWAY	hsa05211:Renal cell carcinoma	12	0.614125	0.126863	ARNT2, PAK1, TGFB2, CREBBP, EPAS1, TGFB3, HGF, PIK3CD, PAK3, SOS1, HRAS, MET	892	69	8164	1.59173	1	0.615928	0.582834
KEGG_PATHWAY	hsa05213:Endometrial cancer	8	0.409417	0.449632	APC, LEF1, PIK3CD, CTNNA3, MLH1, SOS1, HRAS, DDB2	892	58	8164	1.26241	1	1	0.949102
KEGG_PATHWAY	hsa05221:Acute myeloid leukemia	8	0.409417	0.607278	PER2, SPI1, RPS6KB2, LEF1, PIK3CD, SOS1, HRAS, RUNX1	892	67	8164	1.09283	1	1	0.949102
KEGG_PATHWAY	hsa05214:Glioma	8	0.409417	0.724633	PDGFRA, CAMK1D, CAMK4, CAMK2A, PIK3CD, SOS1, HRAS, DDB2	892	75	8164	0.976263	1	1	0.949102
KEGG_PATHWAY	hsa05220:Chronic myeloid leukemia	8	0.409417	0.737457	TGFB2, TGFB3, PIK3CD, SOS1, HRAS, TGFBR2, DDB2, RUNX1	892	76	8164	0.963418	1	1	0.949102
KEGG_PATHWAY	hsa05223:Non-small cell lung cancer	7	0.35824	0.812382	RXRA, HGF, PIK3CD, SOS1, HRAS, MET, DDB2	892	72	8164	0.889823	1	1	0.949102
Annotation Cluster 97	Enrichment Score: 0.294326101633556
Category	Term	Count	%	PValue	Genes	List Total	Pop Hits	Pop Total	Fold Enrichment	Bonferroni	Benjamini	FDR
KEGG_PATHWAY	hsa01212:Fatty acid metabolism	9	0.460594	0.279723	CPT1A, ACAA2, CPT2, TECR, ACSBG1, ACSL4, HSD17B12, HTD2, HACD4	892	57	8164	1.44513	1	0.875769	0.828713
KEGG_PATHWAY	hsa00062:Fatty acid elongation	4	0.204708	0.577617	ACAA2, TECR, HSD17B12, HACD4	892	27	8164	1.35592	1	1	0.949102
KEGG_PATHWAY	hsa01040:Biosynthesis of unsaturated fatty acids	3	0.153531	0.810314	TECR, HSD17B12, HACD4	892	27	8164	1.01694	1	1	0.949102
Annotation Cluster 98	Enrichment Score: 0.2708431487769322
Category	Term	Count	%	PValue	Genes	List Total	Pop Hits	Pop Total	Fold Enrichment	Bonferroni	Benjamini	FDR
GOTERM_MF_DIRECT	GO:0005184~neuropeptide hormone activity	5	0.255885	0.357195	PENK, NPPA, CRH, CCK, PRLH	1839	31	18869	1.65491	1	1	0.991827
GOTERM_MF_DIRECT	GO:0005179~hormone activity	11	0.562948	0.626795	FNDC5, C1QTNF12, NPPA, CRH, IGF2, RLN3, GCG, CCK, PRLH, INHA, CHGB	1839	109	18869	1.03546	1	1	0.991827
UP_KW_MOLECULAR_FUNCTION	KW-0372~Hormone	10	0.511771	0.687765	FNDC5, C1QTNF12, NPPA, CRH, IGF2, RLN3, GCG, CCK, PRLH, INHA	1214	97	11693	0.992969	1	1	0.901961
Annotation Cluster 99	Enrichment Score: 0.254456528656685
Category	Term	Count	%	PValue	Genes	List Total	Pop Hits	Pop Total	Fold Enrichment	Bonferroni	Benjamini	FDR
UP_KW_MOLECULAR_FUNCTION	KW-0788~Thiol protease	18	0.921187	0.376778	USP24, USP15, ZRANB1, USP38, USP3, USP2, YOD1, USP28, UCHL1, CAPN9, CTSK, SENP8, CAPN2, CAPN3, CAPN1, OTUD1, CTSC, LGMN	1214	149	11693	1.16357	1	0.882003	0.787809
GOTERM_BP_DIRECT	GO:0016579~protein deubiquitination	11	0.562948	0.567687	USP24, UCHL1, USP15, USP38, COPS5, USP3, SENP8, USP2, YOD1, USP28, OTUD1	1815	108	19308	1.0835	1	1	0.994234
GOTERM_MF_DIRECT	GO:0004197~cysteine-type endopeptidase activity	10	0.511771	0.611573	USP24, UCHL1, USP15, USP38, CTSK, USP2, USP28, TINAG, CTSC, LGMN	1839	97	18869	1.05778	1	1	0.991827
GOTERM_MF_DIRECT	GO:0004843~thiol-dependent ubiquitin-specific protease activity	11	0.562948	0.733721	USP24, UCHL1, USP15, ZRANB1, USP38, COPS5, USP3, USP2, YOD1, USP28, OTUD1	1839	119	18869	0.948447	1	1	0.991827
Annotation Cluster 100	Enrichment Score: 0.25412513887240945
Category	Term	Count	%	PValue	Genes	List Total	Pop Hits	Pop Total	Fold Enrichment	Bonferroni	Benjamini	FDR
GOTERM_CC_DIRECT	GO:0000785~chromatin	113	5.78301	0.0549335	SPI1, DSCC1, PARK7, RBPJ, BACH2, CCND2, BASP1, CREB3L1, CREB3L2, CAPN2, DPF3, SOX9, SOX6, SOX7, VRTN, TMPO, ESCO1, USP3, ZBTB37, MITF, ESCO2, BHLHA15, FOXP4, RUNX2, RUNX1, FOXP1, MSH6, CLOCK, TSHZ3, EPAS1, TSHZ2, SHOX2, CREM, UBR2, FOXO1, NHLH2, MSC, SRPK2, KLHDC3, CREBBP, FANCC, NR1D2, FANCB, MAFA, HOPX, FANCF, NR4A2, POLA1, NR4A1, MAFB, COPS5, STAG2, SPRTN, MKX, SIM2, PAM, GMEB2, BNC2, SIX1, CH…	1878	1059	20562	1.16829	1	0.487939	0.464242
GOTERM_MF_DIRECT	GO:0003700~transcription factor activity, sequence-specific DNA binding	60	3.07062	0.259702	SPI1, ZBTB25, ZBTB24, PRDM5, SIX1, IKZF1, PRDM1, RBPJ, BACH2, IKZF4, HEY1, CREB3L1, CREB3L2, SOX9, SOX6, SOX7, KLF10, MYOG, FOXD3, ZHX3, TCF12, TFEB, PAX3, MITF, FOS, FOXP4, RUNX2, FOXP1, RUNX1, ELF2, IRF6, CLOCK, EPAS1, SRF, ZBTB48, LEF1, CREM, FOXK2, NRF1, FOXO1, RXRA, HSF2, HSF4, E2F4, HSF5, MSC, E2F8, ARNT2, FOXJ3, PRRX2, NR1D2, NR2F2, MAFA, TBX19, GRHL2, TBX18, HINFP, ZNF618, KLF9, SIM2	1839	556	18869	1.10724	1	1	0.991827
UP_KW_MOLECULAR_FUNCTION	KW-0010~Activator	79	4.04299	0.287603	SPI1, MAML2, CRTC1, PRDM5, JADE1, SIX1, FHL3, IKZF1, RBPJ, BACH2, MED12, ZNF609, CHCHD2, CREB3L1, DNER, MYB, CREB3L2, DPF3, SOX9, SOX6, SOX7, ZNF521, MYOG, NCOA1, NCOA2, FOXD3, SS18, TFEB, MITF, ASH1L, ILF2, RUNX1, MN1, DNAJC2, ELF2, MDFIC, THRAP3, NCOA7, CLOCK, YAP1, CEBPD, EPAS1, KMT2C, SRF, DDX1, ZBTB48, LEF1, CREM, FOXK2, NRF1, TXN, FOXO1, GLIS1, NHLH2, ERBB4, HSF2, TP53INP2, NRIP1, PRDM16, L…	1214	706	11693	1.07778	1	0.791784	0.707225
GOTERM_MF_DIRECT	GO:0001228~transcriptional activator activity, RNA polymerase II transcription regulatory region sequence-specific binding	47	2.40532	0.540111	GMEB2, SPI1, CEBPD, PRDM4, EPAS1, SRF, LEF1, FOXK2, SIX1, TFCP2L1, NRF1, RBPJ, RLF, FOXO1, GLIS1, NHLH2, HHEX, SIX4, HSF2, CREB3L1, PRDM16, MYB, CREB3L2, SOX9, E2F4, ZNF521, RREB1, KLF10, MYOG, ARNT2, PRRX1, TCF12, FOXJ3, MITF, BHLHA15, FOS, MAFA, TBX19, GRHL2, RUNX2, HINFP, RUNX1, NR4A2, NR4A1, MAFB, IRF6, CLOCK	1839	475	18869	1.01525	1	1	0.991827
GOTERM_MF_DIRECT	GO:1990837~sequence-specific double-stranded DNA binding	51	2.61003	0.74742	KDM5B, GMEB2, PRDM4, SIX1, TFCP2L1, PRDM1, BACH2, HEY1, SIX4, CREB3L1, SOX9, SOX7, KLF10, MYOG, FOXD3, ZBTB37, TCF12, TFEB, PAX3, BHLHA15, FOS, RUNX2, FOXP1, ELF2, IRF6, CLOCK, CEBPD, SRF, SHOX2, LEF1, CREM, GLIS1, NHLH2, RXRA, CUX1, HSF2, HSF4, E2F4, HSF5, MSC, E2F8, ZBTB18, ARNT2, FOXJ3, PRRX2, NR1D2, MAFA, TBX19, TBX18, NR4A2, NR4A1	1839	556	18869	0.941158	1	1	0.991827
UP_KW_BIOLOGICAL_PROCESS	KW-0804~Transcription	209	10.696	0.983334	SPI1, MAML2, IKZF1, RBPJ, BACH2, IKZF4, DCAF1, ZNF609, ALKBH4, CREB3L1, CREB3L2, MYB, HABP4, DPF3, SOX9, CCNL1, SOX6, SOX7, MRTFA, BHLHA15, RUNX2, RUNX1, XRN2, CLOCK, TSHZ3, EPAS1, TSHZ2, TXN, RPAP1, RPAP2, NHLH2, PRDM16, NRBF2, RREB1, PPARGC1B, BANP, HEXIM1, ZNF142, CREBBP, XRCC5, NR1D2, NR2F2, CIDEC, MLLT10, HNRNPD, ID4, SIM2, BTG2, GMEB2, ELL, PTPRN, ASH2L, TFCP2L1, MED12, CSRP3, HEY1, JARID2,…	1078	2445	11223	0.889934	1	1	0.983334
UP_KW_BIOLOGICAL_PROCESS	KW-0805~Transcription regulation	201	10.2866	0.987943	SPI1, MAML2, IKZF1, RBPJ, BACH2, IKZF4, DCAF1, ZNF609, ALKBH4, CREB3L1, CREB3L2, MYB, HABP4, DPF3, SOX9, CCNL1, SOX6, SOX7, MRTFA, BHLHA15, RUNX2, RUNX1, XRN2, CLOCK, TSHZ3, EPAS1, TSHZ2, TXN, RPAP2, NHLH2, PRDM16, NRBF2, RREB1, PPARGC1B, BANP, HEXIM1, ZNF142, CREBBP, XRCC5, NR1D2, NR2F2, CIDEC, MLLT10, HNRNPD, ID4, SIM2, BTG2, GMEB2, ELL, PTPRN, ASH2L, TFCP2L1, MED12, CSRP3, HEY1, JARID2, ZNF488…	1078	2375	11223	0.881095	1	1	0.987943
GOTERM_BP_DIRECT	GO:0006357~regulation of transcription from RNA polymerase II promoter	132	6.75537	0.997303	APP, SPI1, ZBTB25, ZBTB24, JADE1, JADE2, IKZF1, PRDM1, RBPJ, BACH2, IKZF4, ZNF609, SALL4, CREB3L1, CREB3L2, DPF3, SOX9, SOX6, CCNL1, SOX7, VRTN, ZBTB37, MITF, BHLHA15, FOXP4, RUNX2, RUNX1, FOXP1, PHIP, CLOCK, TSHZ3, CBFB, EPAS1, GLO1, TSHZ2, SHOX2, CREM, NRF1, RLF, FOXO1, TAF5L, GLIS1, NHLH2, ATXN7, PRDM16, MSC, RREB1, ZBTB18, ZNF142, NR2F2, MAFA, HOPX, NR4A2, NR4A1, MLLT10, MAFB, MKX, SIM2, PAM,…	1815	1723	19308	0.814984	1	1	0.997303
GOTERM_MF_DIRECT	GO:0000978~RNA polymerase II core promoter proximal region sequence-specific DNA binding	91	4.65711	0.998185	APP, SPI1, GMEB2, ZBTB25, PRDM4, ZBTB24, PRDM5, SIX1, TFCP2L1, IKZF1, PRDM1, RBPJ, BACH2, IKZF4, MED12, HHEX, HEY1, SIX4, SALL4, MYB, SOX9, LRRFIP1, SOX6, SOX7, ZNF521, KLF10, MYOG, NCOA2, FOXD3, USP3, ZBTB37, TCF12, TFEB, PAX3, MITF, BHLHA15, FOS, FOXP4, RUNX2, FOXP1, RUNX1, THRAP3, ZNF516, IRF6, CLOCK, YAP1, CEBPD, SATB1, EPAS1, SRF, ZBTB48, LEF1, CREM, FOXK2, NRF1, FOXO1, GLIS1, ZBTB40, LEUTX,…	1839	1207	18869	0.773573	1	1	0.998185
GOTERM_MF_DIRECT	GO:0000981~RNA polymerase II transcription factor activity, sequence-specific DNA binding	83	4.2477	0.999996	SPI1, GMEB2, PRDM4, SIX1, TFCP2L1, RBPJ, BACH2, HHEX, HEY1, SIX4, SALL4, CREB3L1, MYB, CREB3L2, SOX9, LRRFIP1, SOX6, SOX7, KLF10, MYOG, FOXD3, ZHX3, ZBTB37, TCF12, TFEB, PAX3, MITF, BHLHA15, FOS, FOXP4, RUNX2, FOXP1, RUNX1, ELF2, ZNF516, IRF6, CLOCK, TSHZ3, CEBPD, ZBTB46, SATB1, EPAS1, SRF, TSHZ2, SHOX2, LEF1, CREM, FOXK2, NRF1, RLF, FOXO1, GLIS1, ZBTB40, LEUTX, NHLH2, RXRA, CUX1, HSF2, HSF4, E2F…	1839	1280	18869	0.665327	1	1	0.999996
UP_KW_MOLECULAR_FUNCTION	KW-0238~DNA-binding	153	7.83009	1	SPI1, PRDM4, ZBTB25, ZBTB24, DSCC1, PRDM5, IKZF1, PRDM1, RBPJ, BACH2, IKZF4, RDM1, SALL4, CREB3L1, MYB, CREB3L2, SOX9, SOX6, SOX7, AGFG1, TMPO, ZBTB37, MITF, BHLHA15, FOXP4, ILF2, RUNX2, RUNX1, FOXP1, THAP4, MSH6, THAP8, XRN2, THAP9, CLOCK, TSHZ3, EPAS1, DDX1, KMT2C, TSHZ2, SHOX2, CREM, NRF1, AEBP1, RPAP1, RLF, FOXO1, GLIS1, NHLH2, G3BP1, PRDM16, SMYD1, MSC, HMGXB3, RREB1, BANP, ZBTB18, ZNF142, D…	1214	2092	11693	0.704429	1	1	1
Annotation Cluster 101	Enrichment Score: 0.25320253191177844
Category	Term	Count	%	PValue	Genes	List Total	Pop Hits	Pop Total	Fold Enrichment	Bonferroni	Benjamini	FDR
GOTERM_BP_DIRECT	GO:0046718~viral entry into host cell	12	0.614125	0.362044	UVRAG, CD81, WWP1, CXCR4, NUP153, ITGAV, NCAM1, HAVCR1, CLDN1, SLC7A1, KPNA3, NECTIN1	1815	102	19308	1.25153	1	1	0.994234
GOTERM_MF_DIRECT	GO:0001618~virus receptor activity	8	0.409417	0.632904	CD81, CXCR4, ITGAV, NCAM1, HAVCR1, CLDN1, SLC7A1, NECTIN1	1839	77	18869	1.06602	1	1	0.991827
UP_KW_MOLECULAR_FUNCTION	KW-1183~Host cell receptor for virus entry	7	0.35824	0.75909	CD81, CXCR4, ITGAV, NCAM1, HAVCR1, CLDN1, NECTIN1	1214	71	11693	0.949614	1	1	0.901961
Annotation Cluster 102	Enrichment Score: 0.2525255350704542
Category	Term	Count	%	PValue	Genes	List Total	Pop Hits	Pop Total	Fold Enrichment	Bonferroni	Benjamini	FDR
KEGG_PATHWAY	hsa05140:Leishmaniasis	11	0.562948	0.329359	EEF1A1, MAPK11, TGFB2, ITGA4, TGFB3, ITGB2, CYBB, FOS, MAPK14, TLR4, MAPK13	892	77	8164	1.3075	1	0.938082	0.887677
KEGG_PATHWAY	hsa05142:Chagas disease	13	0.665302	0.437315	TGFB2, TGFB3, PIK3CD, FOS, MAPK14, KNG1, MAPK13, TGFBR2, MAPK11, GNA14, PPP2R2C, FADD, TLR4	892	102	8164	1.16649	1	1	0.949102
KEGG_PATHWAY	hsa05133:Pertussis	10	0.511771	0.450892	MAPK11, C1S, C1R, ITGB2, LY96, NOD1, FOS, MAPK14, TLR4, MAPK13	892	76	8164	1.20427	1	1	0.949102
KEGG_PATHWAY	hsa04620:Toll-like receptor signaling pathway	13	0.665302	0.465016	PIK3CD, LY96, FOS, MAPK14, MAPK13, MAPK11, CTSK, SPP1, TLR7, FADD, TLR5, TLR4, MAP2K6	892	104	8164	1.14406	1	1	0.949102
KEGG_PATHWAY	hsa05235:PD-L1 expression and PD-1 checkpoint pathway in cancer	10	0.511771	0.64696	MAPK11, RPS6KB2, CD28, PIK3CD, FOS, MAPK14, HRAS, TLR4, MAPK13, MAP2K6	892	89	8164	1.02837	1	1	0.949102
KEGG_PATHWAY	hsa05145:Toxoplasmosis	9	0.460594	0.932627	MAPK11, TGFB2, TGFB3, LY96, MAPK14, TLR4, PIK3R6, MAPK13, MAP2K6	892	112	8164	0.735466	1	1	0.949102
KEGG_PATHWAY	hsa05152:Tuberculosis	15	0.767656	0.936983	TGFB2, CREBBP, SYK, TGFB3, ITGB2, CAMK2A, IL18, MAPK14, MAPK13, MAPK11, FADD, BID, ATP6V0D2, TLR4, ATP6V0A1	892	180	8164	0.762706	1	1	0.949102
Annotation Cluster 103	Enrichment Score: 0.2416871509296777
Category	Term	Count	%	PValue	Genes	List Total	Pop Hits	Pop Total	Fold Enrichment	Bonferroni	Benjamini	FDR
GOTERM_CC_DIRECT	GO:0070971~endoplasmic reticulum exit site	5	0.255885	0.376959	SEC16B, PDCD6IP, SAR1B, YIPF5, SEC24D	1878	34	20562	1.61013	1	1	0.952486
GOTERM_CC_DIRECT	GO:0012507~ER to Golgi transport vesicle membrane	6	0.307062	0.604411	GRIA1, SEC16B, STX17, SAR1B, CD59, SEC24D	1878	57	20562	1.15251	1	1	0.952486
UP_KW_BIOLOGICAL_PROCESS	KW-0931~ER-Golgi transport	8	0.409417	0.826633	TRAPPC3, SEC16B, STX17, SAR1B, YIPF5, BCAP29, ARFGAP3, SEC24D	1078	96	11223	0.867579	1	1	0.955414
Annotation Cluster 104	Enrichment Score: 0.23891715375168976
Category	Term	Count	%	PValue	Genes	List Total	Pop Hits	Pop Total	Fold Enrichment	Bonferroni	Benjamini	FDR
GOTERM_MF_DIRECT	GO:0043024~ribosomal small subunit binding	5	0.255885	0.0764076	NPM1, DDX3X, MTIF2, MTIF3, EIF1B	1839	17	18869	3.01778	1	1	0.991827
GOTERM_BP_DIRECT	GO:0006413~translational initiation	4	0.204708	0.886132	DDX3X, COPS5, MTIF2, EIF1B	1815	53	19308	0.802869	1	1	0.994234
GOTERM_MF_DIRECT	GO:0003743~translation initiation factor activity	4	0.204708	0.955768	COPS5, MTIF2, MTIF3, EIF1B	1839	64	18869	0.641279	1	1	0.991827
UP_KW_MOLECULAR_FUNCTION	KW-0396~Initiation factor	3	0.153531	0.987919	MTIF2, MTIF3, EIF1B	1214	59	11693	0.489752	1	1	0.987919
UP_KW_BIOLOGICAL_PROCESS	KW-0648~Protein biosynthesis	6	0.307062	0.999323	EEF1A1, HBS1L, MTIF2, TRNAU1AP, MTIF3, EIF1B	1078	153	11223	0.408272	1	1	0.999323
Annotation Cluster 105	Enrichment Score: 0.23040079419188786
Category	Term	Count	%	PValue	Genes	List Total	Pop Hits	Pop Total	Fold Enrichment	Bonferroni	Benjamini	FDR
GOTERM_BP_DIRECT	GO:0007169~transmembrane receptor protein tyrosine kinase signaling pathway	15	0.767656	0.368564	LYN, PDGFRA, SYK, HCK, DOK2, DOK4, ERBB4, DOK6, LCP2, FYN, FGFR4, MET, ANGPTL1, EPHA3, EPHB3	1815	133	19308	1.19978	1	1	0.994234
GOTERM_BP_DIRECT	GO:0033674~positive regulation of kinase activity	8	0.409417	0.535675	PDGFRA, RAD50, ERBB4, TREM2, FGFR4, MET, EPHA3, EPHB3	1815	73	19308	1.16581	1	1	0.994234
GOTERM_MF_DIRECT	GO:0004714~transmembrane receptor protein tyrosine kinase activity	12	0.614125	0.583557	LYN, PDGFRA, HCK, SYK, ERBB4, FYN, FGFR4, MET, EPHA3, CLK3, EPHB3, MAP2K6	1839	116	18869	1.06143	1	1	0.991827
GOTERM_BP_DIRECT	GO:0018108~peptidyl-tyrosine phosphorylation	14	0.716479	0.591924	LYN, PDGFRA, SYK, CLK3, TTBK1, HIPK2, HCK, ERBB4, FYN, FGFR4, MET, EPHA3, EPHB3, MAP2K6	1815	143	19308	1.04148	1	1	0.994234
UP_KW_MOLECULAR_FUNCTION	KW-0829~Tyrosine-protein kinase	12	0.614125	0.634339	LYN, PDGFRA, HCK, SYK, ERBB4, FYN, FGFR4, MET, EPHA3, CLK3, EPHB3, MAP2K6	1214	113	11693	1.02285	1	1	0.901961
GOTERM_MF_DIRECT	GO:0004713~protein tyrosine kinase activity	11	0.562948	0.672147	LYN, HCK, SYK, ERBB4, FYN, FGFR4, MET, TTBK1, CLK3, HIPK2, MAP2K6	1839	113	18869	0.998807	1	1	0.991827
GOTERM_MF_DIRECT	GO:0004715~non-membrane spanning protein tyrosine kinase activity	4	0.204708	0.838776	LYN, HCK, SYK, FYN	1839	46	18869	0.892215	1	1	0.991827
Annotation Cluster 106	Enrichment Score: 0.22117504948535543
Category	Term	Count	%	PValue	Genes	List Total	Pop Hits	Pop Total	Fold Enrichment	Bonferroni	Benjamini	FDR
GOTERM_BP_DIRECT	GO:0016241~regulation of macroautophagy	9	0.460594	0.140823	UCHL1, PRKAA2, ULK1, CAPN1, ATG14, GAPDH, ATP6V0D2, ATP6V1C2, ATP6V0A1	1815	55	19308	1.74077	1	1	0.994234
KEGG_PATHWAY	hsa04966:Collecting duct acid secretion	4	0.204708	0.577617	SLC4A1, ATP6V0D2, ATP6V1C2, ATP6V0A1	892	27	8164	1.35592	1	1	0.949102
GOTERM_MF_DIRECT	GO:0015078~hydrogen ion transmembrane transporter activity	4	0.204708	0.636264	SLC25A4, ATP6V0D2, ATP6V1C2, ATP6V0A1	1839	33	18869	1.24369	1	1	0.991827
GOTERM_MF_DIRECT	GO:0046961~proton-transporting ATPase activity, rotational mechanism	3	0.153531	0.693356	ATP6V0D2, ATP6V1C2, ATP6V0A1	1839	24	18869	1.28256	1	1	0.991827
KEGG_PATHWAY	hsa05110:Vibrio cholerae infection	5	0.255885	0.810416	SEC61A1, SEC61B, ATP6V0D2, ATP6V1C2, ATP6V0A1	892	50	8164	0.915247	1	1	0.949102
UP_KW_BIOLOGICAL_PROCESS	KW-0375~Hydrogen ion transport	3	0.153531	0.97964	ATP6V0D2, ATP6V1C2, ATP6V0A1	1078	58	11223	0.538497	1	1	0.97964
KEGG_PATHWAY	hsa00190:Oxidative phosphorylation	8	0.409417	0.993329	NDUFS7, NDUFB10, UQCRQ, NDUFA12, ATP6V0D2, COX10, ATP6V1C2, ATP6V0A1	892	134	8164	0.546416	1	1	0.993329
Annotation Cluster 107	Enrichment Score: 0.20857637070085627
Category	Term	Count	%	PValue	Genes	List Total	Pop Hits	Pop Total	Fold Enrichment	Bonferroni	Benjamini	FDR
GOTERM_BP_DIRECT	GO:0032722~positive regulation of chemokine production	6	0.307062	0.417688	IL1RL1, APP, IL18, F2RL1, TLR7, TLR4	1815	45	19308	1.4184	1	1	0.994234
GOTERM_BP_DIRECT	GO:0032731~positive regulation of interleukin-1 beta production	6	0.307062	0.742831	PANX1, APP, ORM1, F2RL1, NOD1, TLR4	1815	65	19308	0.981971	1	1	0.994234
GOTERM_BP_DIRECT	GO:0032755~positive regulation of interleukin-6 production	9	0.460594	0.763007	APP, SYK, F2RL1, TLR7, NOD1, RAB7B, TLR4, MAPK13, IL17RA	1815	103	19308	0.929535	1	1	0.994234
Annotation Cluster 108	Enrichment Score: 0.1960814081433312
Category	Term	Count	%	PValue	Genes	List Total	Pop Hits	Pop Total	Fold Enrichment	Bonferroni	Benjamini	FDR
GOTERM_MF_DIRECT	GO:0008094~DNA-dependent ATPase activity	6	0.307062	0.349637	RAD51B, MSH6, RAD51D, BTAF1, XRCC5, INO80	1839	40	18869	1.53907	1	1	0.991827
GOTERM_BP_DIRECT	GO:0000723~telomere maintenance	5	0.255885	0.784099	RAD51D, RAD50, XRCC5, INO80, ZNF365	1815	56	19308	0.949823	1	1	0.994234
UP_KW_BIOLOGICAL_PROCESS	KW-0233~DNA recombination	6	0.307062	0.941385	RAD51B, RAD51D, SLX4, XRCC5, THAP9, INO80	1078	90	11223	0.694063	1	1	0.955414
Annotation Cluster 109	Enrichment Score: 0.17994378352567658
Category	Term	Count	%	PValue	Genes	List Total	Pop Hits	Pop Total	Fold Enrichment	Bonferroni	Benjamini	FDR
GOTERM_BP_DIRECT	GO:0006487~protein N-linked glycosylation	7	0.35824	0.380067	FUT8, GFPT2, GFPT1, MGAT4B, ALG5, PGM3, ALG12	1815	53	19308	1.40502	1	1	0.994234
KEGG_PATHWAY	hsa00510:N-Glycan biosynthesis	5	0.255885	0.810416	FUT8, ST6GAL2, MGAT4B, ALG5, ALG12	892	50	8164	0.915247	1	1	0.949102
KEGG_PATHWAY	hsa00513:Various types of N-glycan biosynthesis	3	0.153531	0.936699	FUT8, MGAT4B, ALG12	892	39	8164	0.704036	1	1	0.949102
Annotation Cluster 110	Enrichment Score: 0.14234606229909844
Category	Term	Count	%	PValue	Genes	List Total	Pop Hits	Pop Total	Fold Enrichment	Bonferroni	Benjamini	FDR
KEGG_PATHWAY	hsa04080:Neuroactive ligand-receptor interaction	46	2.35415	0.194209	GRIA1, CHRNA1, GABRB2, PTGFR, ADCYAP1R1, VIPR2, CHRNA4, CHRM4, CHRNA7, MLNR, HTR2B, CHRNA9, LPAR3, ADRB2, HTR4, LYPD6, KNG1, CRHR2, GHR, P2RY8, EDNRA, CHRNG, P2RY2, P2RY1, PENK, GNRHR, S1PR3, PRLH, GABBR2, LHCGR, HTR1F, GABRA5, GCGR, GCG, CCK, SSTR2, PRLR, P2RX5, LPAR6, LYPD6B, FSHR, NMU, CRH, RLN3, F2RL1, F2RL2	892	362	8164	1.16302	1	0.73932	0.699595
GOTERM_BP_DIRECT	GO:0007186~G-protein coupled receptor signaling pathway	52	2.66121	0.999999	APP, GPR68, GPR65, MLNR, HTR2B, HTR4, RGS5, GPR173, AKAP13, PREX1, EDNRA, RGS3, ADGRA1, GNRHR, CCR6, RGS8, RGS6, ARHGEF11, LHCGR, ENTPD2, APOA1, BHLHA15, PDGFRL, FSHR, ADGRF5, RAPGEF2, RGS7BP, PTGFR, CXCR4, PIK3R6, PROKR1, GNG10, GNG5, P2RY2, P2RY1, RGS21, S1PR3, PRLH, FZD1, GABBR2, ATRNL1, FZD9, APOC3, GCG, GPR141, ADGRD2, GPR183, NMU, RGS10, F2RL1, RGS11, KCNK2	1815	947	19308	0.584136	1	1	0.999999
UP_KW_MOLECULAR_FUNCTION	KW-0297~G-protein coupled receptor	38	1.94473	1	PTGFR, ADCYAP1R1, VIPR2, GPR68, GPR65, CHRM4, MLNR, HTR2B, CXCR4, LPAR3, ADRB2, HTR4, CRHR2, P2RY8, PROKR1, GPR173, EDNRA, ADGRA1, P2RY2, P2RY1, GNRHR, S1PR3, CCR6, FZD1, GABBR2, LHCGR, HTR1F, GCGR, FZD9, SSTR2, GPR141, LPAR6, ADGRD2, GPR183, FSHR, ADGRF5, F2RL1, F2RL2	1214	852	11693	0.429587	1	1	1
UP_KW_MOLECULAR_FUNCTION	KW-0807~Transducer	41	2.09826	1	PTGFR, ADCYAP1R1, VIPR2, GPR68, GPR65, CHRM4, MLNR, HTR2B, CXCR4, LPAR3, ADRB2, HTR4, CRHR2, P2RY8, PROKR1, GNA14, GPR173, GNG10, EDNRA, ADGRA1, GNG5, P2RY2, P2RY1, GNRHR, S1PR3, CCR6, FZD1, GABBR2, LHCGR, HTR1F, GCGR, FZD9, SSTR2, GPR141, LPAR6, ADGRD2, GPR183, FSHR, ADGRF5, F2RL1, F2RL2	1214	921	11693	0.428777	1	1	1
GOTERM_MF_DIRECT	GO:0004930~G-protein coupled receptor activity	26	1.3306	1	ADCYAP1R1, VIPR2, GPR68, GPR65, MLNR, CXCR4, LPAR3, ADRB2, CRHR2, P2RY8, PROKR1, GPR173, ADGRA1, GNRHR, S1PR3, FZD1, FZD9, SSTR2, GPR141, LPAR6, ADGRD2, GPR183, FSHR, ADGRF5, F2RL1, F2RL2	1839	777	18869	0.343336	1	1	1
Annotation Cluster 111	Enrichment Score: 0.13907773516830121
Category	Term	Count	%	PValue	Genes	List Total	Pop Hits	Pop Total	Fold Enrichment	Bonferroni	Benjamini	FDR
GOTERM_MF_DIRECT	GO:0004707~MAP kinase activity	3	0.153531	0.47101	MAPK11, MAPK14, MAPK13	1839	16	18869	1.92384	1	1	0.991827
KEGG_PATHWAY	hsa04658:Th1 and Th2 cell differentiation	8	0.409417	0.88787	MAPK11, MAML2, IL2RA, IL2RB, FOS, MAPK14, RBPJ, MAPK13	892	92	8164	0.795867	1	1	0.949102
KEGG_PATHWAY	hsa04659:Th17 cell differentiation	9	0.460594	0.914928	MAPK11, RXRA, IL2RA, IL2RB, FOS, MAPK14, MAPK13, TGFBR2, RUNX1	892	108	8164	0.762706	1	1	0.949102
Annotation Cluster 112	Enrichment Score: 0.1293966103698371
Category	Term	Count	%	PValue	Genes	List Total	Pop Hits	Pop Total	Fold Enrichment	Bonferroni	Benjamini	FDR
GOTERM_BP_DIRECT	GO:0032508~DNA duplex unwinding	9	0.460594	0.423125	RAD50, DDX3X, ANXA1, HFM1, XRCC5, DSCC1, DDX1, G3BP1, CHD5	1815	76	19308	1.25977	1	1	0.994234
GOTERM_MF_DIRECT	GO:0003678~DNA helicase activity	6	0.307062	0.721098	RAD50, DDX3X, HFM1, XRCC5, G3BP1, CHD5	1839	61	18869	1.00923	1	1	0.991827
GOTERM_MF_DIRECT	GO:0003724~RNA helicase activity	3	0.153531	0.996563	DDX3X, DDX1, G3BP1	1839	77	18869	0.399758	1	1	0.996563
UP_KW_MOLECULAR_FUNCTION	KW-0347~Helicase	7	0.35824	0.998724	BTAF1, DDX3X, HFM1, XRCC5, DDX1, G3BP1, CHD5	1214	149	11693	0.4525	1	1	0.998724
Annotation Cluster 113	Enrichment Score: 0.12377507372556831
Category	Term	Count	%	PValue	Genes	List Total	Pop Hits	Pop Total	Fold Enrichment	Bonferroni	Benjamini	FDR
GOTERM_MF_DIRECT	GO:0003899~DNA-directed 5'-3' RNA polymerase activity	4	0.204708	0.746037	POLR2B, POLR1B, POLRMT, RPAP1	1839	39	18869	1.05236	1	1	0.991827
UP_KW_CELLULAR_COMPONENT	KW-9994~DNA-directed RNA polymerase	4	0.204708	0.755018	POLR2B, POLR1B, POLRMT, RPAP1	1699	40	17615	1.03679	1	1	0.886792
UP_KW_CELLULAR_COMPONENT	KW-0240~DNA-directed RNA polymerase	4	0.204708	0.755018	POLR2B, POLR1B, POLRMT, RPAP1	1699	40	17615	1.03679	1	1	0.886792
Annotation Cluster 114	Enrichment Score: 0.11359055488044317
Category	Term	Count	%	PValue	Genes	List Total	Pop Hits	Pop Total	Fold Enrichment	Bonferroni	Benjamini	FDR
GOTERM_CC_DIRECT	GO:0031514~motile cilium	12	0.614125	0.493886	DYNC2LI1, ANXA1, DAAM1, IFT81, SEPTIN2, MAK, CFAP91, HAVCR1, SAXO1, PKD2, DLD, BBS4	1878	116	20562	1.13264	1	1	0.952486
UP_KW_CELLULAR_COMPONENT	KW-0969~Cilium	22	1.1259	0.951646	ANXA1, DNAH7, MYOC, SPAG6, SEPTIN2, CCP110, OCRL, PKD2, CCSAP, DYNC2LI1, TTLL7, KIF9, TTLL5, EVC, BBS12, IFT81, RP2, MAK, CFAP69, SAXO1, DLD, BBS4	1699	297	17615	0.76799	1	1	0.951646
UP_KW_CELLULAR_COMPONENT	KW-0282~Flagellum	8	0.409417	0.970792	KIF9, IFT81, SPAG6, SEPTIN2, CFAP69, SAXO1, DLD, BBS4	1699	129	17615	0.642968	1	1	0.970792
Annotation Cluster 115	Enrichment Score: 0.11325533994934807
Category	Term	Count	%	PValue	Genes	List Total	Pop Hits	Pop Total	Fold Enrichment	Bonferroni	Benjamini	FDR
KEGG_PATHWAY	hsa05022:Pathways of neurodegeneration - multiple diseases	54	2.76356	0.447453	APP, NDUFA12, ATP2A2, PARK7, TUBA1C, TUBB6, ACTR1A, UCHL1, MAP1LC3B, TUBA1A, MAP1LC3A, MAP1LC3C, CAPN2, CAPN1, HRAS, WNT5B, GPX8, CYBB, GPX7, WNT9A, ATG14, TUBA4A, TUBB2B, NDUFS7, ULK1, SMCR8, VDAC1, SLC25A4, SLC25A6, GRIA1, DNAH7, NDUFB10, TUBAL3, CHRNA7, CAMK2A, UBE2J2, WNT11, DVL1, NRBF2, FADD, BID, MAP2K6, FZD1, FZD9, MAPK14, SNCAIP, MAPK13, MAPK11, PSMC5, APC, VAPB, UQCRQ, ATG2A, TARDBP	892	476	8164	1.03831	1	1	0.949102
KEGG_PATHWAY	hsa05014:Amyotrophic lateral sclerosis	38	1.94473	0.705553	GRIA1, DNAH7, NDUFB10, TUBAL3, NDUFA12, SLC1A2, TUBA1C, TUBB6, ACTR1A, MAP1LC3B, MAP1LC3A, TUBA1A, ERBB4, MAP1LC3C, ANXA7, NRBF2, BID, MAP2K6, GPX8, GPX7, NUP153, ATG14, MAPK14, TUBA4A, MAPK13, MAPK11, PSMC5, TUBB2B, NDUFS7, VAPB, UQCRQ, HNRNPA2B1, ATG2A, ULK1, SMCR8, VDAC1, TARDBP, PFN2	892	364	8164	0.955477	1	1	0.949102
KEGG_PATHWAY	hsa05016:Huntington disease	30	1.53531	0.819033	GRIA1, DNAH7, NDUFB10, TUBAL3, NDUFA12, SLC1A2, CLTA, NRF1, TUBA1C, TUBB6, ACTR1A, TUBA1A, POLR2B, CREB3L1, CREB3L2, NRBF2, CREBBP, GPX8, GPX7, ATG14, TUBA4A, PSMC5, TUBB2B, NDUFS7, UQCRQ, ATG2A, ULK1, VDAC1, SLC25A4, SLC25A6	892	306	8164	0.897301	1	1	0.949102
KEGG_PATHWAY	hsa05010:Alzheimer disease	37	1.89355	0.859562	APP, NDUFB10, TUBAL3, NDUFA12, CHRNA7, ATP2A2, PIK3CD, TUBA1C, TUBB6, TUBA1A, WNT11, DVL1, CAPN2, FADD, NRBF2, CAPN1, BID, HRAS, FZD1, WNT5B, FZD9, CYBB, WNT9A, ATG14, TUBA4A, BACE2, PSMC5, TUBB2B, APC, NDUFS7, UQCRQ, ATG2A, ULK1, VDAC1, SLC25A4, GAPDH, SLC25A6	892	384	8164	0.881878	1	1	0.949102
KEGG_PATHWAY	hsa05020:Prion disease	23	1.17707	0.954045	NDUFB10, TUBAL3, NDUFA12, CYBB, PIK3CD, MAPK14, TUBA4A, MAPK13, MAPK11, TUBA1C, TUBB6, PSMC5, TUBB2B, TUBA1A, NDUFS7, UQCRQ, CREB3L1, CREB3L2, FYN, NCAM1, VDAC1, SLC25A4, SLC25A6	892	273	8164	0.771087	1	1	0.954045
KEGG_PATHWAY	hsa05012:Parkinson disease	20	1.02354	0.986377	NDUFB10, TUBAL3, NDUFA12, CAMK2A, PARK7, TXN, UBE2J2, SNCAIP, TUBA4A, TUBA1C, TUBB6, PSMC5, TUBB2B, UCHL1, TUBA1A, NDUFS7, UQCRQ, VDAC1, SLC25A4, SLC25A6	892	266	8164	0.688155	1	1	0.986377
Annotation Cluster 116	Enrichment Score: 0.09715111834500163
Category	Term	Count	%	PValue	Genes	List Total	Pop Hits	Pop Total	Fold Enrichment	Bonferroni	Benjamini	FDR
UP_KW_BIOLOGICAL_PROCESS	KW-0227~DNA damage	38	1.94473	0.708845	BRSK1, SMG1, MCM10, PARK7, STK11, NUAK1, SLX4, SFR1, UBR5, TLK2, RBBP8, PMS1, UVRAG, CENPX, EYA2, XRCC5, USP3, FANCC, FANCB, INO80, MLH1, PARP9, USP28, ZDHHC16, HIPK2, FANCF, DDB2, FBXO31, RAD51B, MSH6, DDB1, UBE2W, RAD51D, RAD50, RFWD3, PSME4, SPRTN, CLOCK	1078	415	11223	0.953291	1	1	0.955414
GOTERM_BP_DIRECT	GO:0006281~DNA repair	25	1.27943	0.794528	SMG1, BTG2, CHRNA4, PARK7, SLX4, UBR5, RBBP8, UVRAG, NPM1, CENPX, EYA2, USP3, FANCC, INO80, USP28, HINFP, DDB2, RAD51B, MSH6, DDB1, POLA1, UBE2W, RAD51D, RAD50, PSME4	1815	294	19308	0.904593	1	1	0.994234
UP_KW_BIOLOGICAL_PROCESS	KW-0234~DNA repair	28	1.43296	0.907583	SMG1, PARK7, SLX4, SFR1, UBR5, RBBP8, PMS1, UVRAG, CENPX, EYA2, XRCC5, FANCC, FANCB, INO80, MLH1, PARP9, USP28, FANCF, DDB2, RAD51B, MSH6, DDB1, UBE2W, RAD51D, RAD50, RFWD3, PSME4, SPRTN	1078	350	11223	0.832876	1	1	0.955414
Annotation Cluster 117	Enrichment Score: 0.0876675432429754
Category	Term	Count	%	PValue	Genes	List Total	Pop Hits	Pop Total	Fold Enrichment	Bonferroni	Benjamini	FDR
KEGG_PATHWAY	hsa00480:Glutathione metabolism	8	0.409417	0.431118	RRM2, GSTA4, GSTO2, MGST3, GPX8, GPX7, TXNDC12, CHAC1	892	57	8164	1.28456	1	1	0.949102
KEGG_PATHWAY	hsa00983:Drug metabolism - other enzymes	7	0.35824	0.882523	RRM2, UCK1, GSTA4, GSTO2, MGST3, DPYD, UCKL1	892	80	8164	0.800841	1	1	0.949102
KEGG_PATHWAY	hsa00982:Drug metabolism - cytochrome P450	5	0.255885	0.962179	GSTA4, GSTO2, MGST3, AOX1, FMO4	892	72	8164	0.635588	1	1	0.962179
KEGG_PATHWAY	hsa05204:Chemical carcinogenesis - DNA adducts	3	0.153531	0.996832	GSTA4, GSTO2, MGST3	892	69	8164	0.397933	1	1	0.996832
KEGG_PATHWAY	hsa00980:Metabolism of xenobiotics by cytochrome P450	3	0.153531	0.998761	GSTA4, GSTO2, MGST3	892	78	8164	0.352018	1	1	0.998761
Annotation Cluster 118	Enrichment Score: 0.07760897942470242
Category	Term	Count	%	PValue	Genes	List Total	Pop Hits	Pop Total	Fold Enrichment	Bonferroni	Benjamini	FDR
GOTERM_CC_DIRECT	GO:0070469~respiratory chain	4	0.204708	0.524475	NDUFS7, NDUFB10, NDUFA12, TTC19	1878	30	20562	1.45985	1	1	0.952486
GOTERM_BP_DIRECT	GO:0009060~aerobic respiration	7	0.35824	0.653553	SURF1, NDUFS7, NDUFB10, MDH2, NDUFA12, MTFR1L, COX10	1815	70	19308	1.0638	1	1	0.994234
UP_KW_BIOLOGICAL_PROCESS	KW-0249~Electron transport	10	0.511771	0.768451	STEAP4, NDUFS7, NDUFB10, UQCRQ, NDUFA12, CYBB, CYBRD1, TXN, STEAP2, TTC19	1078	113	11223	0.921323	1	1	0.955414
UP_KW_BIOLOGICAL_PROCESS	KW-0679~Respiratory chain	5	0.255885	0.889193	NDUFS7, NDUFB10, UQCRQ, NDUFA12, TTC19	1078	66	11223	0.788708	1	1	0.955414
GOTERM_MF_DIRECT	GO:0008137~NADH dehydrogenase (ubiquinone) activity	3	0.153531	0.931438	NDUFS7, NDUFB10, NDUFA12	1839	43	18869	0.715847	1	1	0.991827
GOTERM_CC_DIRECT	GO:0005747~mitochondrial respiratory chain complex I	3	0.153531	0.949936	NDUFS7, NDUFB10, NDUFA12	1878	50	20562	0.656933	1	1	0.952486
GOTERM_BP_DIRECT	GO:0032981~mitochondrial respiratory chain complex I assembly	3	0.153531	0.985062	NDUFS7, NDUFB10, NDUFA12	1815	63	19308	0.506572	1	1	0.994234
GOTERM_BP_DIRECT	GO:0042776~mitochondrial ATP synthesis coupled proton transport	3	0.153531	0.987407	NDUFS7, NDUFB10, NDUFA12	1815	65	19308	0.490985	1	1	0.994234
KEGG_PATHWAY	hsa00190:Oxidative phosphorylation	8	0.409417	0.993329	NDUFS7, NDUFB10, UQCRQ, NDUFA12, ATP6V0D2, COX10, ATP6V1C2, ATP6V0A1	892	134	8164	0.546416	1	1	0.993329
Annotation Cluster 119	Enrichment Score: 0.06199588044812655
Category	Term	Count	%	PValue	Genes	List Total	Pop Hits	Pop Total	Fold Enrichment	Bonferroni	Benjamini	FDR
GOTERM_BP_DIRECT	GO:0050896~response to stimulus	7	0.35824	0.680551	TUB, CLIC5, CRY2, HPS1, PDE6D, TGFBI, USH2A	1815	72	19308	1.03425	1	1	0.994234
UP_KW_BIOLOGICAL_PROCESS	KW-0844~Vision	8	0.409417	0.957529	CLIC5, CDH3, HPS1, PDE6D, CNGA3, TGFBI, USH2A, BBS4	1078	123	11223	0.677135	1	1	0.957529
UP_KW_BIOLOGICAL_PROCESS	KW-0716~Sensory transduction	15	0.767656	1	TUB, CLIC5, TRPA1, HPS1, USH2A, CDH3, CRY2, CFAP69, PIEZO2, PDE6D, CRY1, CNGA3, TGFBI, BBS4, RSPO4	1078	626	11223	0.249464	1	1	1
Annotation Cluster 120	Enrichment Score: 0.061972733643630484
Category	Term	Count	%	PValue	Genes	List Total	Pop Hits	Pop Total	Fold Enrichment	Bonferroni	Benjamini	FDR
GOTERM_CC_DIRECT	GO:0000776~kinetochore	13	0.665302	0.780423	CENPX, FBXW11, SEPTIN2, NDE1, PPP1CC, DSN1, APC, INCENP, CHMP1B, CHAMP1, BRD7, CHMP7, CLASP1	1878	157	20562	0.906595	1	1	0.952486
UP_KW_CELLULAR_COMPONENT	KW-0995~Kinetochore	8	0.409417	0.8846	PPP1CC, DSN1, CENPX, INCENP, SEPTIN2, NDE1, CHAMP1, CLASP1	1699	104	17615	0.797528	1	1	0.886792
UP_KW_CELLULAR_COMPONENT	KW-0137~Centromere	10	0.511771	0.944071	PPP1CC, UVRAG, DSN1, STAG2, CENPX, INCENP, SEPTIN2, NDE1, CHAMP1, CLASP1	1699	144	17615	0.719991	1	1	0.944071
Annotation Cluster 121	Enrichment Score: 0.058394196651557144
Category	Term	Count	%	PValue	Genes	List Total	Pop Hits	Pop Total	Fold Enrichment	Bonferroni	Benjamini	FDR
GOTERM_CC_DIRECT	GO:0005782~peroxisomal matrix	5	0.255885	0.724991	FABP1, GRHPR, GNPAT, PHYH, PEX5	1878	53	20562	1.03291	1	1	0.952486
GOTERM_CC_DIRECT	GO:0005778~peroxisomal membrane	6	0.307062	0.755322	FNDC5, GNPAT, SLC25A17, PEX5, ACSL4, PJVK	1878	68	20562	0.966078	1	1	0.952486
UP_KW_CELLULAR_COMPONENT	KW-0576~Peroxisome	7	0.35824	0.949743	FNDC5, GNPAT, PHYH, SLC25A17, PEX5, ACSL4, PJVK	1699	106	17615	0.68467	1	1	0.949743
KEGG_PATHWAY	hsa04146:Peroxisome	5	0.255885	0.983248	GNPAT, PHYH, SLC25A17, PEX5, ACSL4	892	82	8164	0.558077	1	1	0.983248
GOTERM_CC_DIRECT	GO:0005777~peroxisome	4	0.204708	0.998378	GNPAT, PHYH, SLC25A17, PEX5	1878	112	20562	0.391031	1	1	0.998378
Annotation Cluster 122	Enrichment Score: 0.04823436410757648
Category	Term	Count	%	PValue	Genes	List Total	Pop Hits	Pop Total	Fold Enrichment	Bonferroni	Benjamini	FDR
GOTERM_BP_DIRECT	GO:0006397~mRNA processing	20	1.02354	0.684616	RBM38, RBM25, DDX1, ECD, AKAP17A, PHRF1, AICDA, IWS1, LGALS3, ALKBH5, CPEB1, FAM172A, THRAP3, RPUSD2, HNRNPA2B1, ZMAT5, XRN2, HABP4, RBM20, TARDBP	1815	220	19308	0.967092	1	1	0.994234
GOTERM_BP_DIRECT	GO:0008380~RNA splicing	14	0.716479	0.943687	SRPK2, RBM38, RBM25, BUD31, ECD, AKAP17A, IWS1, LGALS3, FAM172A, THRAP3, ZMAT5, HABP4, RBM20, TARDBP	1815	200	19308	0.744661	1	1	0.994234
UP_KW_BIOLOGICAL_PROCESS	KW-0508~mRNA splicing	18	0.921187	0.994325	SRPK2, RBM38, RBM25, BUD31, ECD, AKAP17A, IWS1, LGALS3, FAM172A, THRAP3, SYF2, HNRNPA2B1, ZMAT5, HABP4, RBM20, RALY, PABPC1, TARDBP	1078	296	11223	0.633098	1	1	0.994325
UP_KW_BIOLOGICAL_PROCESS	KW-0507~mRNA processing	23	1.17707	0.998296	SRPK2, RBM38, RBM25, BUD31, DDX1, ECD, AKAP17A, AICDA, IWS1, LGALS3, CPEB1, FAM172A, THRAP3, SYF2, RPUSD2, HNRNPA2B1, ZMAT5, XRN2, HABP4, RBM20, RALY, PABPC1, TARDBP	1078	387	11223	0.618738	1	1	0.998296
Annotation Cluster 123	Enrichment Score: 0.040612049570494226
Category	Term	Count	%	PValue	Genes	List Total	Pop Hits	Pop Total	Fold Enrichment	Bonferroni	Benjamini	FDR
GOTERM_BP_DIRECT	GO:0090305~nucleic acid phosphodiester bond hydrolysis	7	0.35824	0.774328	RAD50, DNASE2B, DDX1, G3BP1, RBBP8, DNASE1L3, PELO	1815	80	19308	0.930826	1	1	0.994234
GOTERM_MF_DIRECT	GO:0004519~endonuclease activity	4	0.204708	0.90753	G3BP1, RBBP8, DNASE1L3, PELO	1839	54	18869	0.760035	1	1	0.991827
UP_KW_MOLECULAR_FUNCTION	KW-0255~Endonuclease	5	0.255885	0.988274	DNASE2B, G3BP1, RBBP8, DNASE1L3, PELO	1214	91	11693	0.52922	1	1	0.988274
UP_KW_MOLECULAR_FUNCTION	KW-0540~Nuclease	9	0.460594	0.990578	DNASE2B, DDX1, G3BP1, XRN2, RBBP8, REXO2, DNASE1L3, PELO, DIS3L2	1214	150	11693	0.577908	1	1	0.990578
Annotation Cluster 124	Enrichment Score: 0.03670401668494522
Category	Term	Count	%	PValue	Genes	List Total	Pop Hits	Pop Total	Fold Enrichment	Bonferroni	Benjamini	FDR
GOTERM_CC_DIRECT	GO:0005761~mitochondrial ribosome	3	0.153531	0.679423	MRPL9, MRPL57, DAP3	1878	25	20562	1.31387	1	1	0.952486
GOTERM_CC_DIRECT	GO:0005762~mitochondrial large ribosomal subunit	5	0.255885	0.776267	MRPL16, MRPL15, MRPL9, MRPL57, MRPL10	1878	57	20562	0.960428	1	1	0.952486
GOTERM_CC_DIRECT	GO:0005840~ribosome	12	0.614125	0.934953	RPS6KL1, RPL3, SERP1, RPS6KA2, CANX, DNAJC21, MRPL16, RPS27L, MRPL9, MT3, MRPL10, DAP3	1878	176	20562	0.746515	1	1	0.952486
GOTERM_BP_DIRECT	GO:0032543~mitochondrial translation	6	0.307062	0.953917	MRPL16, MRPL15, MRPL9, MRPL57, MRPL10, DAP3	1815	96	19308	0.664876	1	1	0.994234
GOTERM_BP_DIRECT	GO:0006412~translation	12	0.614125	0.995465	EEF1A1, HBS1L, CPEB1, RPL3, COPS5, RPS6KB2, MRPL16, RPS27L, MRPL15, MRPL9, MRPL57, MRPL10	1815	223	19308	0.572449	1	1	0.995465
UP_KW_MOLECULAR_FUNCTION	KW-0689~Ribosomal protein	10	0.511771	0.998745	RPS6KL1, RPL3, RPS6KA2, MRPL16, RPS27L, MRPL15, MRPL9, MRPL57, MRPL10, DAP3	1214	193	11693	0.499057	1	1	0.998745
GOTERM_MF_DIRECT	GO:0003735~structural constituent of ribosome	8	0.409417	0.999525	RPL3, MRPL16, RPS27L, MRPL15, MRPL9, MRPL57, MRPL10, DAP3	1839	189	18869	0.434306	1	1	0.999525
KEGG_PATHWAY	hsa03010:Ribosome	6	0.307062	0.999926	RPL3, MRPL16, RPS27L, MRPL15, MRPL9, MRPL10	892	158	8164	0.347562	1	1	0.999926
UP_KW_MOLECULAR_FUNCTION	KW-0687~Ribonucleoprotein	15	0.767656	0.999932	RPS6KL1, RPL3, MRPL16, RPS27L, MRPL15, MRPL57, MRPL10, LARP1B, CPEB1, RPS6KA2, HNRNPA2B1, HNRNPD, RALY, MRPL9, DAP3	1214	305	11693	0.473695	1	1	0.999932
Annotation Cluster 125	Enrichment Score: 0.013187217996993947
Category	Term	Count	%	PValue	Genes	List Total	Pop Hits	Pop Total	Fold Enrichment	Bonferroni	Benjamini	FDR
UP_KW_BIOLOGICAL_PROCESS	KW-0399~Innate immunity	31	1.58649	0.913391	DDX3X, C1S, C1R, DDX1, LY96, PIK3CD, NOD1, PRDM1, LGALS3, TMEM43, G3BP1, FADD, CCDC92, FGB, LYN, HEXIM1, ANXA1, YTHDF2, SYK, XRCC5, NMI, PARP9, IL17RA, HCK, TRAF4, F2RL1, TLR7, MASP1, TLR5, GAPDH, TLR4	1078	387	11223	0.833952	1	1	0.955414
GOTERM_BP_DIRECT	GO:0045087~innate immune response	36	1.84237	0.999497	COLEC12, APP, DDX3X, C1S, C1R, DDX1, LY96, PIK3CD, NOD1, PRDM1, WFDC2, JCHAIN, LGALS3, TMEM43, G3BP1, FYN, FADD, CCDC92, FGB, SRPK2, LYN, HEXIM1, ANXA1, YTHDF2, SYK, XRCC5, CYBB, PARP9, IL17RA, HCK, TRAF4, F2RL1, TLR7, PTX3, TLR5, TLR4	1815	599	19308	0.639347	1	1	0.999497
UP_KW_BIOLOGICAL_PROCESS	KW-0391~Immunity	40	2.04708	1	DDX3X, C1S, C1R, CD81, DDX1, LY96, PIK3CD, RNF19B, NOD1, PRDM1, LGALS3, TMEM43, LAMP3, G3BP1, FYN, FADD, CCDC92, FGB, LYN, HEXIM1, ANXA1, YTHDF2, SYK, XRCC5, TFEB, NMI, PDCD1LG2, PARP9, IL17RA, HCK, TRAF4, GPR183, IL2RA, CAMK4, F2RL1, TLR7, MASP1, TLR5, GAPDH, TLR4	1078	902	11223	0.461683	1	1	1
Annotation Cluster 126	Enrichment Score: 0.0033505137347722503
Category	Term	Count	%	PValue	Genes	List Total	Pop Hits	Pop Total	Fold Enrichment	Bonferroni	Benjamini	FDR
UP_KW_CELLULAR_COMPONENT	KW-0747~Spliceosome	8	0.409417	0.986771	LGALS3, SYF2, BUD31, ZMAT5, HNRNPA2B1, RALY, AKAP17A, PABPC1	1699	142	17615	0.584105	1	1	0.986771
GOTERM_CC_DIRECT	GO:0071013~catalytic step 2 spliceosome	4	0.204708	0.990241	SYF2, HNRNPA2B1, RALY, PABPC1	1878	89	20562	0.492085	1	1	0.990241
GOTERM_BP_DIRECT	GO:0000398~mRNA splicing, via spliceosome	6	0.307062	0.99998	RBM15, SYF2, BUD31, HNRNPA2B1, RALY, PABPC1	1815	202	19308	0.315981	1	1	0.99998

## Sheet: DAVID_cuffdiff results
Functional analysis performed using DAVID tools. The table reports the detailed results of the functional classification of the differentially expressed genes (DEGs) identified using the cuffdiff approach
Annotation Cluster 1	Enrichment Score: 5.310108776134759
Category	Term	Count	%	PValue	Genes	List Total	Pop Hits	Pop Total	Fold Enrichment	Bonferroni	Benjamini	FDR
KEGG_PATHWAY	hsa04510:Focal adhesion	58	2.87698	4.63956e-11	MYLK2, ITGB5, TNC, PIK3CD, PIK3CB, MYLK, MYLK4, ACTG1, COMP, PPP1CB, PPP1CC, CCND2, CAPN2, ITGB8, ITGAV, HRAS, PDGFRB, PDGFRA, VWF, HGF, ACTN1, PRKCA, VAV2, COL4A4, COL6A2, COL6A1, ITGA8, COL6A3, ITGA6, TLN2, ITGA5, RAF1, TLN1, SOS1, MET, MYL9, SOS2, ROCK2, THBS2, THBS1, MYL12A, THBS4, VTN, PAK1, RAP1A, PDGFD, SPP1, PAK6, MYL10, FYN, PAK3, CAV3, FN1, PARVA, PARVB, PPP1CA, ITGA11, ZYX	952	201	8205	2.48699	1.56353e-08	1.56817e-08	1.33155e-08
KEGG_PATHWAY	hsa04151:PI3K-Akt signaling pathway	66	3.27381	8.90042e-05	CSF3R, ITGB5, IRS1, TNC, PIK3CD, PIK3CB, FGF1, FGF2, PIK3CG, FGF4, GHR, COMP, RPTOR, CCND2, YWHAQ, CREB3L1, CREB3L2, MLST8, ITGB8, ITGAV, HRAS, PDGFRB, PDGFRA, VWF, HGF, PRKCA, RBL2, COL4A4, COL6A2, COL6A1, ITGA8, COL6A3, ITGA6, SGK3, ITGA5, RAF1, SOS1, MET, TLR4, SOS2, PRKAA2, THBS2, IL2RG, THBS1, THBS4, PIK3R6, VTN, GNG10, GNG2, RXRA, ERBB3, ERBB4, PDGFD, SPP1, EIF4E, ANGPT4, IGF2, FN1, G6PC1, …	952	354	8205	1.60688	0.0295503	0.00300834	0.00255442
KEGG_PATHWAY	hsa05165:Human papillomavirus infection	51	2.52976	0.0284307	WNT2B, ITGB5, TNC, PIK3CD, UBE3A, PIK3CB, RBPJ, COMP, CCND2, CREB3L1, CREB3L2, ITGB8, ITGAV, HRAS, PDGFRB, WNT5B, VWF, WNT9A, WNT16, RBL2, COL4A4, COL6A2, COL6A1, ITGA8, COL6A3, ITGA6, ITGA5, RAF1, SOS1, ATP6V0D2, SOS2, ATP6V1A, TCF7, UBR4, THBS2, THBS1, FOXO1, THBS4, VTN, WNT11, DVL1, SPP1, BAK1, WNT1, ATP6V0A1, FZD1, CREBBP, FN1, DLG2, ITGA11, RPS6KB2	952	331	8205	1.32796	0.99994	0.135472	0.115031
Annotation Cluster 2	Enrichment Score: 4.458364837334155
Category	Term	Count	%	PValue	Genes	List Total	Pop Hits	Pop Total	Fold Enrichment	Bonferroni	Benjamini	FDR
KEGG_PATHWAY	hsa04921:Oxytocin signaling pathway	41	2.03373	5.04182e-07	MYLK2, CAMK2D, GUCY1B1, PRKAA2, ROCK2, NPR2, CAMK2A, ITPR2, ADCY2, PRKAG3, PIK3R6, PIK3CG, ADCY6, ACTG1, MYLK, MYLK4, PPP1CB, PPP1CC, PPP3CB, RGS2, EEF2K, CD38, HRAS, CACNG4, KCNJ3, KCNJ5, PLA2G4F, CAMK1D, KCNJ12, PLA2G4A, PRKCA, NFATC1, FOS, PRKAB1, PPP1CA, RCAN1, MYL6, CAMK4, PLCB1, RAF1, MYL9	952	154	8205	2.29459	0.000169895	4.26034e-05	3.61751e-05
KEGG_PATHWAY	hsa04022:cGMP-PKG signaling pathway	38	1.88492	6.4977e-05	MYLK2, GUCY1B1, ROCK2, IRS1, SRF, NPR2, IRS4, ATP2A2, ITPR2, ADCY2, ADRB2, PIK3R6, PIK3CG, ADCY6, MYLK, MYLK4, PPP1CB, PPP1CC, PPP3CB, RGS2, EDNRA, PLN, CREB3L1, GNA12, CREB3L2, TRPC6, NFATC1, ADRA2A, PPP1CA, KCNU1, AGTR1, VDAC1, PLCB1, RAF1, SLC25A5, MYL9, SLC25A4, SLC25A6	952	167	8205	1.96114	0.0216599	0.0026052	0.00221211
KEGG_PATHWAY	hsa04270:Vascular smooth muscle contraction	29	1.43849	0.00128694	MYLK2, GUCY1B1, ROCK2, NPR2, ITPR2, ADCY2, ADCY6, MYLK, MYLK4, PPP1CB, PPP1CC, EDNRA, GNA12, MYH11, MYH10, ARHGEF11, PLA2G4F, PRKCH, PLA2G4A, PRKCA, PPP1CA, MYL6, KCNU1, ADORA2B, AGTR1, ARHGEF1, PLCB1, RAF1, MYL9	952	134	8205	1.86524	0.352074	0.0167302	0.0142058
Annotation Cluster 3	Enrichment Score: 3.663376165993195
Category	Term	Count	%	PValue	Genes	List Total	Pop Hits	Pop Total	Fold Enrichment	Bonferroni	Benjamini	FDR
GOTERM_CC_DIRECT	GO:0005581~collagen trimer	26	1.28968	9.25652e-07	C1QB, COLEC12, C1QA, COL14A1, COL11A1, COL12A1, C1QTNF3, C1QTNF8, CD36, CTHRC1, SCARA3, COL25A1, COL22A1, ADIPOQ, COLQ, MARCO, COL5A1, LOX, COL4A4, COL6A2, COL5A2, COL6A1, COL8A2, COL6A3, COL21A1, C1QC	1952	92	20580	2.97955	0.000827191	5.91095e-05	5.5473e-05
GOTERM_MF_DIRECT	GO:0030020~extracellular matrix structural constituent conferring tensile strength	14	0.694444	0.000132532	COL16A1, COL14A1, COL25A1, COL11A1, COL12A1, COL5A1, COL4A4, COL6A2, COL5A2, COL6A1, COL8A2, COL21A1, COL6A3, COL8A1	1918	41	18908	3.36621	0.2089	0.0206063	0.0203382
KEGG_PATHWAY	hsa04974:Protein digestion and absorption	18	0.892857	0.0833882	COL16A1, MME, COL14A1, COL25A1, COL11A1, COL22A1, COL12A1, PRCP, SLC16A10, COL5A1, COL4A4, COL6A2, COL5A2, COL6A1, COL8A2, COL21A1, COL6A3, COL8A1	952	103	8205	1.50618	1	0.271012	0.230119
Annotation Cluster 4	Enrichment Score: 3.3092267283124945
Category	Term	Count	%	PValue	Genes	List Total	Pop Hits	Pop Total	Fold Enrichment	Bonferroni	Benjamini	FDR
GOTERM_BP_DIRECT	GO:0006468~protein phosphorylation	81	4.01786	8.33552e-06	APP, SMG1, GMFB, LRRK2, PIK3CD, PRKAG3, PIK3CG, MYLK, MYLK4, RABGEF1, PPP3CB, EDNRA, FASTK, RPS6KA1, TLK2, PDK4, SOX9, PDK2, RPS6KL1, PRKCH, IGFBP3, PRKCA, ATG14, PRKAB1, TGFBR2, INCENP, MAK, CD109, BMP2K, FAM20C, SIK1, ULK1, SGK3, RAF1, TRIB1, SEMA7A, CAMK2D, PXK, PRKAA2, ROCK2, NPR2, CAMK2A, STK39, WNK4, PRR5L, NUAK1, PAK1, WNT11, ACVR1C, NUAK2, PHKG1, ERBB3, PAK6, FYN, MAP4K5, PAK3, MAP4K3, MA…	1890	503	19333	1.64723	0.0491717	0.00296548	0.00293312
GOTERM_MF_DIRECT	GO:0004672~protein kinase activity	57	2.82738	0.00259646	SMG1, LRRK2, PIK3CG, MYLK, PPP1R9B, EEF2K, STK16, RPS6KA1, PDK4, PDK2, PDGFRA, RPS6KL1, PRKCH, PRKCA, PRKAB1, CIT, SLTM, MAK, BMP2K, FAM20C, ROR1, SIK1, MAPKAPK5, SGK3, RAF1, TRIB1, MET, PXK, PRKAA2, ROCK2, NPR2, STK39, WNK4, NUAK1, PAK1, NUAK2, PHKG1, ERBB3, MAP4K5, MAP4K3, MAP4K4, MAP2K6, CDK18, NEK9, DCLK2, DCLK1, HIPK2, MAPK13, MAPK11, STK17A, WNK1, STK25, CAMK4, STK17B, RPS6KB2, CDK14, TAF1	1918	379	18908	1.48263	0.989913	0.17002	0.167808
GOTERM_MF_DIRECT	GO:0004674~protein serine/threonine kinase activity	57	2.82738	0.00545765	SMG1, LRRK2, PIK3CG, MYLK4, EEF2K, FASTK, STK16, RPS6KA1, TLK2, STK32A, RPS6KL1, CAMK1D, PRKCH, PRKCA, TGFBR2, CIT, MAPKAPK3, MAK, BMP2K, FAM20C, SIK1, ULK1, MAPKAPK5, SGK3, RAF1, CAMK2D, PRKAA2, ROCK2, CAMK2A, STK39, WNK4, NUAK1, PAK1, ACVR1C, NUAK2, PAK6, MAP4K5, PAK3, CLASP1, MAP4K3, MAP4K4, MAP2K6, CDK18, NEK9, DCLK2, CLK4, DCLK1, HIPK2, MAPK13, MAPK11, STK17A, WNK1, STK25, STK17B, WNK2, RPS6…	1918	392	18908	1.43346	0.999937	0.268031	0.264544
Annotation Cluster 5	Enrichment Score: 3.1597086695308305
Category	Term	Count	%	PValue	Genes	List Total	Pop Hits	Pop Total	Fold Enrichment	Bonferroni	Benjamini	FDR
GOTERM_BP_DIRECT	GO:0007229~integrin-mediated signaling pathway	27	1.33929	1.61044e-05	SEMA7A, COL16A1, ITGB5, CUL3, ITGB2, PTN, ADAMTS10, FUT8, ADAMTS3, ADAMTS1, ADAMTS18, ITGB8, ITGAV, ADAM33, ADAM11, FN1, APOA1, PTPRA, ITGA11, ITGA8, ZYX, ITGBL1, ITGA6, ADAM8, CD47, ITGA5, TLN1	1890	110	19333	2.51078	0.0928216	0.00478517	0.00473295
GOTERM_BP_DIRECT	GO:0033627~cell adhesion mediated by integrin	12	0.595238	0.00119943	VTN, COL16A1, ITGB5, ITGA11, ITGB2, ITGA8, ITGB8, ITGBL1, ITGAV, ITGA6, CCN3, ITGA5	1890	40	19333	3.06873	0.999297	0.0989868	0.0979065
GOTERM_BP_DIRECT	GO:0007160~cell-matrix adhesion	21	1.04167	0.00336064	FGA, ITGB5, SRF, ITGB2, FGG, FN1, NID1, NPNT, TIAM1, VTN, ITGA11, ITGA8, ZYX, ITGBL1, ITGB8, ITGAV, ITGA6, ITGA5, FREM1, CD44, JAM3	1890	107	19333	2.00758	1	0.217408	0.215035
GOTERM_CC_DIRECT	GO:0008305~integrin complex	9	0.446429	0.00353855	ITGB5, ITGA11, ITGB2, ITGA8, ITGB8, ITGBL1, ITGAV, ITGA6, ITGA5	1952	28	20580	3.38883	0.957957	0.0547791	0.051409
Annotation Cluster 6	Enrichment Score: 2.8424053341805577
Category	Term	Count	%	PValue	Genes	List Total	Pop Hits	Pop Total	Fold Enrichment	Bonferroni	Benjamini	FDR
GOTERM_BP_DIRECT	GO:0005977~glycogen metabolic process	15	0.744048	3.67385e-07	EPM2A, GBE1, PPP1R3A, PHKB, PHKA2, G6PC1, PPP1CA, PPP1CB, PPP1R2, PPP1CC, UGP2, PPP1R3C, PPP1R1A, PPP1R3B, PPP1R3D	1890	31	19333	4.94956	0.00221984	0.000370324	0.000366282
GOTERM_MF_DIRECT	GO:2001069~glycogen binding	6	0.297619	0.000945965	EPM2A, PPP1R3C, PPP1R3B, STBD1, PPP1R3D, PPP1R3A	1918	9	18908	6.57212	0.812365	0.0808221	0.0797707
GOTERM_CC_DIRECT	GO:0000164~protein phosphatase type 1 complex	8	0.396825	0.0012297	PPP1CB, PPP1CC, PPP1R3C, PPP1R3B, PPP1R3D, PPP1R3A, PPP1CA, PPP1R9B	1952	19	20580	4.43917	0.667138	0.0274838	0.0257929
GOTERM_BP_DIRECT	GO:0005981~regulation of glycogen catabolic process	4	0.198413	0.00345329	PPP1CB, PPP1R3B, PPP1R3D, PPP1CA	1890	4	19333	10.2291	1	0.217408	0.215035
GOTERM_BP_DIRECT	GO:0005979~regulation of glycogen biosynthetic process	6	0.297619	0.00389783	PPP1CB, PPP1R3C, PPP1R3B, PPP1R3D, PPP1R3A, PPP1CA	1890	12	19333	5.11455	1	0.233407	0.23086
GOTERM_CC_DIRECT	GO:0042587~glycogen granule	4	0.198413	0.0222319	PPP1CB, PPP1R3B, PPP1R3D, PPP1CA	1952	7	20580	6.02459	1	0.239462	0.22473
GOTERM_MF_DIRECT	GO:0008157~protein phosphatase 1 binding	7	0.347222	0.0991598	PPP1CC, PPP1R3C, PPP1R3B, PPP1R3D, PPP1R3A, PPP1CA, PPP1R9B	1918	32	18908	2.15648	1	1	0.98755
Annotation Cluster 7	Enrichment Score: 2.5751119479524505
Category	Term	Count	%	PValue	Genes	List Total	Pop Hits	Pop Total	Fold Enrichment	Bonferroni	Benjamini	FDR
KEGG_PATHWAY	hsa04211:Longevity regulating pathway	24	1.19048	0.000144315	KL, PRKAA2, IRS1, ADIPOQ, IRS4, PIK3CD, ADCY2, PIK3CB, ADIPOR2, PRKAB1, PRKAG3, FOXO1, ADCY6, RPTOR, SESN3, SESN1, CAMK4, CREB3L1, RPS6KB2, CREB3L2, ULK1, HRAS, PPARGC1A, EIF4E	952	89	8205	2.32414	0.0474738	0.0040613	0.0034485
KEGG_PATHWAY	hsa04152:AMPK signaling pathway	25	1.24008	0.00557103	PFKFB1, PFKFB3, PRKAA2, IRS1, IRS4, PIK3CD, PIK3CB, ADIPOR2, PRKAG3, FOXO1, RPTOR, EEF2K, CREB3L1, CREB3L2, CD36, PPARGC1A, CPT1A, ADIPOQ, G6PC1, PRKAB1, RAB10, SCD, RPS6KB2, ULK1, FBP2	952	121	8205	1.78072	0.0478193	0.00592703	0.00899721
KEGG_PATHWAY	hsa04213:Longevity regulating pathway - multiple species	14	0.694444	0.0234109	PRKAA2, IRS1, IRS4, PIK3CD, ADCY2, PIK3CB, PRKAB1, PRKAG3, FOXO1, ADCY6, RPTOR, RPS6KB2, HRAS, CRYAB	952	62	8205	1.94616	0.999659	0.114992	0.0976411
Annotation Cluster 8	Enrichment Score: 2.528093655205296
Category	Term	Count	%	PValue	Genes	List Total	Pop Hits	Pop Total	Fold Enrichment	Bonferroni	Benjamini	FDR
GOTERM_BP_DIRECT	GO:0000209~protein polyubiquitination	32	1.5873	0.000654991	UBE3C, CBFB, RNF14, CUL3, RNF19B, UBE3A, UBE3B, UBE2J2, RMND5A, UBE2Q2, TRIM2, UBR5, TRIM3, ARIH2, ARIH1, RNF152, HACE1, FBXW11, AMFR, AKTIP, UBE2E2, RC3H1, WWP1, RNF41, RBX1, RNF144A, RNF144B, CDC34, HECW1, TPP2, NHLRC1, TAF1	1890	173	19333	1.89209	0.981	0.0639343	0.0632366
GOTERM_MF_DIRECT	GO:0061630~ubiquitin protein ligase activity	50	2.48016	0.00446101	RNF11, UBE3C, RNF14, LTN1, RNF19B, UBE3A, UBE3B, MED18, MED12, TRIM9, RABGEF1, HERC3, TRIM2, TRIM3, ARIH2, ARIH1, RNF152, TRIM63, FBXW11, RC3H1, RNF41, RBX1, RNF144A, RNF144B, HECW1, NHLRC1, ZNF598, PDZRN3, RNF122, CUL3, UBR4, UBR3, UBR2, RNF6, UBR1, ASB12, RMND5A, RNF139, UBR5, LONRF1, RNF130, HACE1, AMFR, SIAH1, WWP1, FBXO30, NEURL1, UBE2O, ASB4, ASB2	1918	331	18908	1.48915	0.999631	0.239002	0.235893
GOTERM_MF_DIRECT	GO:0004842~ubiquitin-protein transferase activity	39	1.93452	0.00891356	CUL5, CUL3, UBR4, UBR3, RNF6, UBE3A, HERC3, SHARPIN, RMND5A, RNF139, UBE2Q2, TRIM2, UBR5, ARIH2, ARIH1, RNF130, RNF152, FBXO9, HACE1, FBXW11, AMFR, SIAH1, UBE2E2, RC3H1, WWP1, ZFP91, RNF41, RBX1, CNOT4, RNF144A, RNF144B, RNF123, CDC34, HECW1, NEURL1, UBE2O, NHLRC1, ASB4, PDZRN3	1918	253	18908	1.51964	1	0.38437	0.37937
Annotation Cluster 9	Enrichment Score: 2.2020410346353256
Category	Term	Count	%	PValue	Genes	List Total	Pop Hits	Pop Total	Fold Enrichment	Bonferroni	Benjamini	FDR
KEGG_PATHWAY	hsa05410:Hypertrophic cardiomyopathy	21	1.04167	0.00286952	MYBPC3, TGFB2, TGFB1, PRKAA2, ITGB5, TPM3, TGFB3, TPM2, ATP2A2, PRKAB1, PRKAG3, ACTG1, ACTC1, TNNT2, ITGA11, ITGA8, ITGB8, ITGAV, ITGA6, ITGA5, CACNG4	952	90	8205	2.01103	0.620317	0.0303093	0.025736
KEGG_PATHWAY	hsa05414:Dilated cardiomyopathy	21	1.04167	0.00621715	MYBPC3, TGFB2, TGFB1, ITGB5, TPM3, TGFB3, TPM2, ATP2A2, ADCY2, ADCY6, ACTG1, ACTC1, PLN, TNNT2, ITGA11, ITGA8, ITGB8, ITGAV, ITGA6, ITGA5, CACNG4	952	96	8205	1.88534	0.877754	0.0495472	0.0420711
KEGG_PATHWAY	hsa05412:Arrhythmogenic right ventricular cardiomyopathy	17	0.843254	0.0138828	ITGB5, JUP, LEF1, TCF7, ATP2A2, ACTG1, GJA1, CDH2, ITGA11, ITGA8, ITGB8, DSG2, ITGAV, ITGA6, CTNNA3, ITGA5, CACNG4	952	77	8205	1.90283	0.991007	0.0823223	0.0699009
Annotation Cluster 10	Enrichment Score: 1.9824071328617419
Category	Term	Count	%	PValue	Genes	List Total	Pop Hits	Pop Total	Fold Enrichment	Bonferroni	Benjamini	FDR
GOTERM_MF_DIRECT	GO:0005109~frizzled binding	13	0.644841	0.000424943	FZD1, APP, WNT2B, WNT5B, MYOC, WNT9A, WNT16, SDCBP, WNT11, CCDC88C, DVL1, WNT1, CTHRC1	1918	40	18908	3.20391	0.528322	0.0500867	0.0494351
GOTERM_BP_DIRECT	GO:0045165~cell fate commitment	11	0.545635	0.0478166	WNT11, WNT2B, WNT5B, ERBB4, GAS1, MITF, WNT9A, PRDM1, SOX6, WNT16, WNT1	1890	57	19333	1.97404	1	0.784598	0.776036
KEGG_PATHWAY	hsa05217:Basal cell carcinoma	13	0.644841	0.0555736	FZD1, WNT2B, WNT5B, GADD45B, LEF1, TCF7, WNT9A, WNT16, GADD45G, WNT11, DVL1, BAK1, WNT1	952	63	8205	1.77846	1	0.219183	0.186111
Annotation Cluster 11	Enrichment Score: 1.9631499192351016
Category	Term	Count	%	PValue	Genes	List Total	Pop Hits	Pop Total	Fold Enrichment	Bonferroni	Benjamini	FDR
GOTERM_CC_DIRECT	GO:0005865~striated muscle thin filament	6	0.297619	0.00341285	TMOD1, FHOD3, TMOD4, TNNT2, TMOD2, LMOD2	1952	12	20580	5.27152	0.952939	0.0547791	0.051409
GOTERM_BP_DIRECT	GO:0030239~myofibril assembly	6	0.297619	0.00834622	TMOD1, TMOD4, TMOD2, CAPN3, MYL9, LMOD2	1890	14	19333	4.3839	1	0.329921	0.326321
GOTERM_CC_DIRECT	GO:0030016~myofibril	9	0.446429	0.0124124	TMOD1, MYBPC1, TMOD4, MYH15, TMOD2, CAPN3, MYL9, ACTG1, LMOD2	1952	34	20580	2.7908	0.999986	0.15201	0.142658
GOTERM_MF_DIRECT	GO:0005523~tropomyosin binding	6	0.297619	0.0179254	TMOD1, TMOD4, TNNT2, TMOD2, S100A6, LMOD2	1918	16	18908	3.69682	1	0.581928	0.574358
GOTERM_BP_DIRECT	GO:0051694~pointed-end actin filament capping	4	0.198413	0.0241167	TMOD1, TMOD4, TMOD2, LMOD2	1890	7	19333	5.8452	1	0.586101	0.579705
Annotation Cluster 12	Enrichment Score: 1.7720883069170958
Category	Term	Count	%	PValue	Genes	List Total	Pop Hits	Pop Total	Fold Enrichment	Bonferroni	Benjamini	FDR
GOTERM_BP_DIRECT	GO:0015866~ADP transport	5	0.248016	0.00765195	SLC17A9, SLC25A42, SLC25A4, SLC25A25, SLC25A24	1890	9	19333	5.68283	1	0.323629	0.320098
GOTERM_BP_DIRECT	GO:0015867~ATP transport	5	0.248016	0.023691	GJA1, SLC17A9, SLC25A42, SLC25A25, SLC25A24	1890	12	19333	4.26213	1	0.586101	0.579705
GOTERM_MF_DIRECT	GO:0005347~ATP transmembrane transporter activity	4	0.198413	0.0266305	SLC17A9, SLC25A42, SLC25A25, SLC25A24	1918	7	18908	5.63325	1	0.677603	0.668788
Annotation Cluster 13	Enrichment Score: 1.7696935743167979
Category	Term	Count	%	PValue	Genes	List Total	Pop Hits	Pop Total	Fold Enrichment	Bonferroni	Benjamini	FDR
GOTERM_BP_DIRECT	GO:0050801~ion homeostasis	7	0.347222	0.00413726	WNK1, WNK2, CRH, WNK4, STK39, SLC4A1, SLC4A4	1890	17	19333	4.21198	1	0.242933	0.240282
GOTERM_BP_DIRECT	GO:0030644~cellular chloride ion homeostasis	5	0.248016	0.023691	SLC12A5, WNK1, WNK4, STK39, CKB	1890	12	19333	4.26213	1	0.586101	0.579705
GOTERM_BP_DIRECT	GO:0090188~negative regulation of pancreatic juice secretion	3	0.14881	0.0500752	WNK1, WNK4, STK39	1890	4	19333	7.67183	1	0.784598	0.776036
Annotation Cluster 14	Enrichment Score: 1.6613451073460717
Category	Term	Count	%	PValue	Genes	List Total	Pop Hits	Pop Total	Fold Enrichment	Bonferroni	Benjamini	FDR
KEGG_PATHWAY	hsa05226:Gastric cancer	35	1.73611	6.84111e-05	WNT2B, ABCB1, TCF7, LEF1, PIK3CD, PIK3CB, FGF1, FGF2, FGF4, RXRA, WNT11, DVL1, CTNNA3, BAK1, WNT1, HRAS, FZD1, TGFB2, TGFB1, WNT5B, GADD45B, JUP, TGFB3, HGF, WNT9A, MLH1, WNT16, TGFBR2, GADD45G, FGF16, RPS6KB2, RAF1, SOS1, MET, SOS2	952	149	8205	2.02453	0.0227916	0.0026052	0.00221211
KEGG_PATHWAY	hsa05210:Colorectal cancer	23	1.14087	0.000234214	TGFB2, TGFB1, RALB, GADD45B, TGFB3, LEF1, TCF7, PIK3CD, PIK3CB, FOS, MLH1, GADD45G, TGFBR2, MSH6, MSH3, RPS6KB2, PMAIP1, CYCS, BAK1, RAF1, SOS1, HRAS, SOS2	952	86	8205	2.305	0.075904	0.00465672	0.00395408
KEGG_PATHWAY	hsa05225:Hepatocellular carcinoma	33	1.6369	0.00296558	WNT2B, TCF7, LEF1, PIK3CD, PIK3CB, ACTG1, WNT11, DVL1, HMOX1, DPF3, BAK1, WNT1, BRD7, HRAS, FZD1, TGFB2, TGFB1, WNT5B, GADD45B, TGFB3, HGF, IGF2, PRKCA, WNT9A, WNT16, TGFBR2, GADD45G, GSTA4, RPS6KB2, RAF1, SOS1, MET, SOS2	952	168	8205	1.69296	0.632446	0.0303747	0.0257915
KEGG_PATHWAY	hsa04916:Melanogenesis	22	1.09127	0.00525203	FZD1, CREBBP, CAMK2D, WNT2B, WNT5B, LEF1, CAMK2A, TCF7, PRKCA, ADCY2, MITF, WNT9A, WNT16, ADCY6, WNT11, CREB3L1, CREB3L2, DVL1, PLCB1, RAF1, WNT1, HRAS	952	101	8205	1.87734	0.830448	0.0443797	0.0376833
KEGG_PATHWAY	hsa05224:Breast cancer	28	1.38889	0.00986902	WNT2B, TCF7, LEF1, PIK3CD, PIK3CB, FGF1, FGF2, FGF4, WNT11, DVL1, TNFSF11, BAK1, WNT1, HRAS, FZD1, NCOA1, WNT5B, GADD45B, FOS, WNT9A, WNT16, GADD45G, FGF16, RPS6KB2, PGR, RAF1, SOS1, SOS2	952	147	8205	1.64166	0.964647	0.0661776	0.0561922
KEGG_PATHWAY	hsa05214:Glioma	16	0.793651	0.0234747	PDGFRB, PDGFRA, CAMK2D, CAMK1D, GADD45B, CAMK2A, PIK3CD, PRKCA, PIK3CB, GADD45G, CAMK4, BAK1, RAF1, SOS1, HRAS, SOS2	952	75	8205	1.83866	0.999666	0.114992	0.0976411
KEGG_PATHWAY	hsa05213:Endometrial cancer	13	0.644841	0.0316471	GADD45B, LEF1, TCF7, PIK3CD, PIK3CB, MLH1, GADD45G, CTNNA3, BAK1, RAF1, SOS1, HRAS, SOS2	952	58	8205	1.93178	0.99998	0.14455	0.122739
KEGG_PATHWAY	hsa05217:Basal cell carcinoma	13	0.644841	0.0555736	FZD1, WNT2B, WNT5B, GADD45B, LEF1, TCF7, WNT9A, WNT16, GADD45G, WNT11, DVL1, BAK1, WNT1	952	63	8205	1.77846	1	0.219183	0.186111
KEGG_PATHWAY	hsa05221:Acute myeloid leukemia	13	0.644841	0.0817867	SPI1, JUP, LEF1, TCF7, PIK3CD, PIK3CB, RUNX1, PER2, RPS6KB2, RAF1, SOS1, HRAS, SOS2	952	67	8205	1.67228	1	0.268388	0.227891
KEGG_PATHWAY	hsa05220:Chronic myeloid leukemia	14	0.694444	0.0962923	TGFB2, TGFB1, GADD45B, TGFB3, PIK3CD, PIK3CB, GADD45G, TGFBR2, RUNX1, BAK1, RAF1, SOS1, HRAS, SOS2	952	76	8205	1.58765	1	0.301359	0.255888
KEGG_PATHWAY	hsa05223:Non-small cell lung cancer	13	0.644841	0.123927	GADD45B, HGF, PIK3CD, PRKCA, PIK3CB, GADD45G, RXRA, BAK1, RAF1, SOS1, HRAS, MET, SOS2	952	72	8205	1.55615	1	0.364239	0.30928
KEGG_PATHWAY	hsa04550:Signaling pathways regulating pluripotency of stem cells	21	1.04167	0.216348	FZD1, SMAD1, WNT2B, WNT5B, TCF7, PIK3CD, LIFR, PIK3CB, WNT9A, WNT16, FGF2, MAPK13, MAPK11, WNT11, ACVR1C, DVL1, ID4, HOXA1, RAF1, WNT1, HRAS	952	143	8205	1.26568	1	0.558211	0.473984
KEGG_PATHWAY	hsa05212:Pancreatic cancer	12	0.595238	0.261957	TGFB2, TGFB1, RALB, GADD45B, TGFB3, RPS6KB2, PIK3CD, BAK1, PIK3CB, RAF1, GADD45G, TGFBR2	952	76	8205	1.36085	1	0.622808	0.528834
KEGG_PATHWAY	hsa05160:Hepatitis C	12	0.595238	0.979697	RXRA, YWHAQ, CD81, CYCS, PIK3CD, BAK1, PIK3CB, RAF1, SOS1, HRAS, CLDN1, SOS2	952	157	8205	0.658754	1	1	0.979697
Annotation Cluster 15	Enrichment Score: 1.6423462194819904
Category	Term	Count	%	PValue	Genes	List Total	Pop Hits	Pop Total	Fold Enrichment	Bonferroni	Benjamini	FDR
KEGG_PATHWAY	hsa00250:Alanine, aspartate and glutamate metabolism	11	0.545635	0.00776191	GOT1, GLS2, GFPT2, GFPT1, GOT2, ASNS, ADSS1, NAT8L, GLUL, ASPA, ASS1	952	37	8205	2.56232	0.92763	0.0550966	0.0467832
GOTERM_BP_DIRECT	GO:0006531~aspartate metabolic process	4	0.198413	0.0148504	GOT1, GOT2, ADSS1, ASS1	1890	6	19333	6.8194	1	0.453611	0.448661
KEGG_PATHWAY	hsa00220:Arginine biosynthesis	6	0.297619	0.102626	GOT1, ACY1, GLS2, GOT2, GLUL, ASS1	952	22	8205	2.35055	1	0.311755	0.264715
Annotation Cluster 16	Enrichment Score: 1.6416884113687904
Category	Term	Count	%	PValue	Genes	List Total	Pop Hits	Pop Total	Fold Enrichment	Bonferroni	Benjamini	FDR
GOTERM_BP_DIRECT	GO:0006096~glycolytic process	11	0.545635	0.00869076	GPI, PFKFB1, TPI1, OGDH, ALDOC, PGK2, ALDOB, BPGM, ENO2, PRKAG3, HK2	1890	44	19333	2.55728	1	0.334968	0.331313
KEGG_PATHWAY	hsa00010:Glycolysis / Gluconeogenesis	15	0.744048	0.0196459	GPI, TPI1, ADH1C, BPGM, ENO2, G6PC1, HK2, LDHB, ALDH2, ALDOC, GALM, ALDOB, PGK2, DLD, FBP2	952	67	8205	1.92956	0.998752	0.104404	0.0886504
KEGG_PATHWAY	hsa01200:Carbon metabolism	20	0.992063	0.0695994	PRPS2, GPI, TKTL1, TPI1, GOT1, MDH2, GOT2, ENO2, HK2, SUCLA2, ME1, OGDH, PGP, SUCLG1, ALDOC, PHGDH, ALDOB, PGK2, DLD, FBP2	952	115	8205	1.4989	1	0.246123	0.208986
Annotation Cluster 17	Enrichment Score: 1.6117297454705388
Category	Term	Count	%	PValue	Genes	List Total	Pop Hits	Pop Total	Fold Enrichment	Bonferroni	Benjamini	FDR
GOTERM_BP_DIRECT	GO:0000045~autophagosome assembly	13	0.644841	0.0223035	EPM2A, UBXN2A, ATG9B, ATG9A, ATP2A2, ATG14, RAB33B, MAP1LC3A, MAP1LC3C, ATG16L1, TP53INP2, ATG2A, ULK1	1890	65	19333	2.04582	1	0.586101	0.579705
GOTERM_CC_DIRECT	GO:0000421~autophagosome membrane	11	0.545635	0.0255456	UVRAG, TMEM150B, MAP1LC3A, STX17, MAP1LC3C, ATG16L1, ATG9B, ATG9A, TMEM74, ATG14, CHMP7	1952	53	20580	2.18818	1	0.25481	0.239134
GOTERM_CC_DIRECT	GO:0005776~autophagosome	14	0.694444	0.025652	STX17, ATG9B, ATG9A, AUP1, ATG14, ZFYVE1, MAP1LC3A, MAP1LC3C, ATG16L1, RAB12, TP53INP2, ULK1, NRBF2, OPTN	1952	76	20580	1.94214	1	0.25481	0.239134
Annotation Cluster 18	Enrichment Score: 1.446445614526707
Category	Term	Count	%	PValue	Genes	List Total	Pop Hits	Pop Total	Fold Enrichment	Bonferroni	Benjamini	FDR
GOTERM_MF_DIRECT	GO:0005520~insulin-like growth factor binding	9	0.446429	0.00133501	ESM1, IGFBP4, IGFBP3, HTRA3, IGFBP2, CRIM1, HTRA1, CCN3, KAZALD1	1918	23	18908	3.85755	0.905756	0.107286	0.105891
GOTERM_MF_DIRECT	GO:0031994~insulin-like growth factor I binding	5	0.248016	0.0356637	IGFBP4, IGFBP3, IGFBP2, ITGAV, ITGA6	1918	13	18908	3.79161	1	0.750635	0.74087
GOTERM_BP_DIRECT	GO:0043567~regulation of insulin-like growth factor receptor signaling pathway	3	0.14881	0.180078	IGFBP4, IGFBP3, IGFBP2	1890	8	19333	3.83591	1	1	0.989251
GOTERM_MF_DIRECT	GO:0031995~insulin-like growth factor II binding	3	0.14881	0.191006	IGFBP4, IGFBP3, IGFBP2	1918	8	18908	3.69682	1	1	0.98755
Annotation Cluster 19	Enrichment Score: 1.4043926484351772
Category	Term	Count	%	PValue	Genes	List Total	Pop Hits	Pop Total	Fold Enrichment	Bonferroni	Benjamini	FDR
GOTERM_BP_DIRECT	GO:0050801~ion homeostasis	7	0.347222	0.00413726	WNK1, WNK2, CRH, WNK4, STK39, SLC4A1, SLC4A4	1890	17	19333	4.21198	1	0.242933	0.240282
GOTERM_MF_DIRECT	GO:0019870~potassium channel inhibitor activity	5	0.248016	0.00873269	CAV3, WNK1, WNK2, WNK4, KCNK2	1918	9	18908	5.47677	1	0.38437	0.37937
GOTERM_BP_DIRECT	GO:0010766~negative regulation of sodium ion transport	4	0.198413	0.0148504	SERPINE2, WNK1, WNK2, WNK4	1890	6	19333	6.8194	1	0.453611	0.448661
GOTERM_BP_DIRECT	GO:1903288~positive regulation of potassium ion import	3	0.14881	0.144015	WNK1, WNK2, WNK4	1890	7	19333	4.3839	1	1	0.989251
GOTERM_BP_DIRECT	GO:2000651~positive regulation of sodium ion transmembrane transporter activity	3	0.14881	0.180078	WNK1, WNK2, WNK4	1890	8	19333	3.83591	1	1	0.989251
GOTERM_MF_DIRECT	GO:0019869~chloride channel inhibitor activity	3	0.14881	0.269264	WNK1, WNK2, WNK4	1918	10	18908	2.95746	1	1	0.98755
Annotation Cluster 20	Enrichment Score: 1.4003681447947254
Category	Term	Count	%	PValue	Genes	List Total	Pop Hits	Pop Total	Fold Enrichment	Bonferroni	Benjamini	FDR
KEGG_PATHWAY	hsa04720:Long-term potentiation	17	0.843254	0.00344112	GRIA1, CREBBP, CAMK2D, CAMK2A, ITPR2, PRKCA, PPP1CA, PPP1CB, PPP1CC, PPP3CB, RAP1A, PPP1R1A, CAMK4, RPS6KA1, PLCB1, RAF1, HRAS	952	67	8205	2.18683	0.687033	0.0332314	0.0282172
KEGG_PATHWAY	hsa05031:Amphetamine addiction	13	0.644841	0.0973886	GRIA1, CAMK2D, CAMK2A, PRKCA, FOS, PPP1CA, PPP1CB, PPP1CC, ARC, PPP3CB, CAMK4, CREB3L1, CREB3L2	952	69	8205	1.62381	1	0.301994	0.256427
KEGG_PATHWAY	hsa04728:Dopaminergic synapse	20	0.992063	0.187796	GRIA1, KCNJ5, CAMK2D, CAMK2A, ITPR2, PRKCA, FOS, MAPK13, PPP1CA, PPP1CB, MAPK11, PPP1CC, GNG10, PPP3CB, GNG2, CREB3L1, CREB3L2, PLCB1, CLOCK, KCNJ3	952	132	8205	1.30586	1	0.503771	0.427758
Annotation Cluster 21	Enrichment Score: 1.3967372859676583
Category	Term	Count	%	PValue	Genes	List Total	Pop Hits	Pop Total	Fold Enrichment	Bonferroni	Benjamini	FDR
GOTERM_MF_DIRECT	GO:0004911~interleukin-2 receptor activity	3	0.14881	0.0287413	IL2RA, IL2RB, IL2RG	1918	3	18908	9.85819	1	0.677603	0.668788
GOTERM_MF_DIRECT	GO:0019976~interleukin-2 binding	3	0.14881	0.0287413	IL2RA, IL2RB, IL2RG	1918	3	18908	9.85819	1	0.677603	0.668788
GOTERM_BP_DIRECT	GO:0038110~interleukin-2-mediated signaling pathway	3	0.14881	0.0781222	IL2RA, IL2RB, IL2RG	1890	5	19333	6.13746	1	0.963199	0.952688
Annotation Cluster 22	Enrichment Score: 1.3316892636729696
Category	Term	Count	%	PValue	Genes	List Total	Pop Hits	Pop Total	Fold Enrichment	Bonferroni	Benjamini	FDR
KEGG_PATHWAY	hsa05218:Melanoma	17	0.843254	0.00725042	PDGFRB, PDGFRA, GADD45B, HGF, PIK3CD, MITF, PIK3CB, FGF1, FGF2, GADD45G, FGF4, FGF16, PDGFD, BAK1, RAF1, HRAS, MET	952	72	8205	2.03497	0.913904	0.0532749	0.0452363
KEGG_PATHWAY	hsa05214:Glioma	16	0.793651	0.0234747	PDGFRB, PDGFRA, CAMK2D, CAMK1D, GADD45B, CAMK2A, PIK3CD, PRKCA, PIK3CB, GADD45G, CAMK4, BAK1, RAF1, SOS1, HRAS, SOS2	952	75	8205	1.83866	0.999666	0.114992	0.0976411
KEGG_PATHWAY	hsa01521:EGFR tyrosine kinase inhibitor resistance	16	0.793651	0.0359288	PDGFRB, PDGFRA, HGF, PIK3CD, PRKCA, PIK3CB, FGF2, ERBB3, PDGFD, RPS6KB2, RAF1, SOS1, HRAS, MET, EIF4E, SOS2	952	79	8205	1.74556	0.999996	0.159026	0.135031
KEGG_PATHWAY	hsa05223:Non-small cell lung cancer	13	0.644841	0.123927	GADD45B, HGF, PIK3CD, PRKCA, PIK3CB, GADD45G, RXRA, BAK1, RAF1, SOS1, HRAS, MET, SOS2	952	72	8205	1.55615	1	0.364239	0.30928
KEGG_PATHWAY	hsa05230:Central carbon metabolism in cancer	11	0.545635	0.289721	PDGFRB, PDGFRA, LDHB, SLC7A5, GLS2, PIK3CD, PIK3CB, RAF1, HRAS, MET, HK2	952	70	8205	1.35437	1	0.6477	0.54997
Annotation Cluster 23	Enrichment Score: 1.3186563203477932
Category	Term	Count	%	PValue	Genes	List Total	Pop Hits	Pop Total	Fold Enrichment	Bonferroni	Benjamini	FDR
KEGG_PATHWAY	hsa04935:Growth hormone synthesis, secretion and action	24	1.19048	0.00998538	CREBBP, IRS1, IGFBP3, IRS4, PIK3CD, ITPR2, PRKCA, ADCY2, PIK3CB, FOS, SSTR2, ADCY6, MAPK13, SSTR5, GHR, MAPK11, CREB3L1, CREB3L2, PLCB1, RAF1, SOS1, HRAS, SOS2, MAP2K6	952	120	8205	1.72374	0.96602	0.0661776	0.0561922
KEGG_PATHWAY	hsa04912:GnRH signaling pathway	19	0.94246	0.0191943	EGR1, CAMK2D, PLA2G4F, MMP2, CAMK2A, PLA2G4A, ITPR2, PRKCA, ADCY2, ADCY6, MAPK13, MAPK11, PLCB1, RAF1, SOS1, HRAS, SOS2, MAP2K6, HBEGF	952	93	8205	1.76081	0.998543	0.104404	0.0886504
KEGG_PATHWAY	hsa04926:Relaxin signaling pathway	24	1.19048	0.0227702	TGFB1, MMP2, PIK3CD, PRKCA, ADCY2, PIK3CB, FOS, MMP9, ADCY6, MAPK13, TGFBR2, MAPK11, GNG10, MMP13, GNG2, COL4A4, CREB3L1, CREB3L2, RLN3, PLCB1, RAF1, SOS1, HRAS, SOS2	952	129	8205	1.60348	0.999575	0.114992	0.0976411
KEGG_PATHWAY	hsa01522:Endocrine resistance	18	0.892857	0.0570653	CDKN2C, MMP2, PIK3CD, ADCY2, PIK3CB, FOS, ABCB11, MMP9, ADCY6, MAPK13, MAPK11, NCOR1, RPS6KB2, RAF1, SOS1, HRAS, SOS2, HBEGF	952	98	8205	1.58303	1	0.219183	0.186111
KEGG_PATHWAY	hsa04915:Estrogen signaling pathway	23	1.14087	0.0743135	NCOA1, GABBR2, NCOA2, KCNJ5, MMP2, KRT24, PIK3CD, ITPR2, ADCY2, PIK3CB, FOS, MMP9, ADCY6, CREB3L1, CREB3L2, PGR, PLCB1, RAF1, SOS1, HRAS, SOS2, HBEGF, KCNJ3	952	138	8205	1.43645	1	0.253717	0.215434
KEGG_PATHWAY	hsa05163:Human cytomegalovirus infection	32	1.5873	0.174207	ROCK2, CXCR4, PIK3CD, ITPR2, ADCY2, PIK3CB, ADCY6, AKAP13, PPP3CB, GNG10, GNG2, CREB3L1, CCL4, GNA12, CREB3L2, ITGAV, BAK1, HRAS, MAP2K6, ARHGEF11, PDGFRA, PRKCA, NFATC1, MAPK13, MAPK11, RPS6KB2, CYCS, ARHGEF1, PLCB1, RAF1, SOS1, SOS2	952	225	8205	1.22577	1	0.484931	0.411761
KEGG_PATHWAY	hsa04917:Prolactin signaling pathway	12	0.595238	0.182388	MAPK11, CCND2, TNFSF11, PIK3CD, FOS, PIK3CB, RAF1, SOS1, HRAS, SOCS7, SOS2, MAPK13	952	70	8205	1.47749	1	0.493177	0.418762
Annotation Cluster 24	Enrichment Score: 1.2444079798358276
Category	Term	Count	%	PValue	Genes	List Total	Pop Hits	Pop Total	Fold Enrichment	Bonferroni	Benjamini	FDR
GOTERM_BP_DIRECT	GO:2000434~regulation of protein neddylation	6	0.297619	0.0115268	COPS4, COPS3, COPS5, DCUN1D5, EPAS1, GPS1	1890	15	19333	4.09164	1	0.398366	0.394018
GOTERM_BP_DIRECT	GO:0045116~protein neddylation	6	0.297619	0.0571182	COPS4, COPS3, COPS5, DCUN1D5, GPS1, RBX1	1890	22	19333	2.78975	1	0.832412	0.823328
GOTERM_BP_DIRECT	GO:0000338~protein deneddylation	4	0.198413	0.0846868	COPS4, COPS3, COPS5, GPS1	1890	11	19333	3.71967	1	0.992609	0.981777
GOTERM_CC_DIRECT	GO:0008180~COP9 signalosome	4	0.198413	0.188829	COPS4, COPS3, COPS5, GPS1	1952	16	20580	2.63576	1	0.879237	0.825145
Annotation Cluster 25	Enrichment Score: 1.2308394757801837
Category	Term	Count	%	PValue	Genes	List Total	Pop Hits	Pop Total	Fold Enrichment	Bonferroni	Benjamini	FDR
GOTERM_BP_DIRECT	GO:0072089~stem cell proliferation	11	0.545635	0.0119428	CDKN2C, WNT11, ABCB1, PRRX1, CD109, IRF6, SOX9, RBPJ, FGF2, NES, FGF4	1890	46	19333	2.44609	1	0.405858	0.401429
GOTERM_BP_DIRECT	GO:0010463~mesenchymal cell proliferation	5	0.248016	0.0316298	WNT11, PRRX1, SOX9, MSX1, FGF4	1890	13	19333	3.93427	1	0.654863	0.647717
GOTERM_BP_DIRECT	GO:2000648~positive regulation of stem cell proliferation	5	0.248016	0.537377	GJA1, PRRX1, SOX9, FGF2, FGF4	1890	39	19333	1.31142	1	1	0.989251
Annotation Cluster 26	Enrichment Score: 1.2284247230628162
Category	Term	Count	%	PValue	Genes	List Total	Pop Hits	Pop Total	Fold Enrichment	Bonferroni	Benjamini	FDR
GOTERM_MF_DIRECT	GO:0017154~semaphorin receptor activity	6	0.297619	0.00975018	NELL2, SLTM, PLXNA2, PLXNB3, PLXNC1, MET	1918	14	18908	4.22494	1	0.400891	0.395676
GOTERM_BP_DIRECT	GO:1902287~semaphorin-plexin signaling pathway involved in axon guidance	5	0.248016	0.05164	EDNRA, SEMA3A, PLXNA2, PLXNB3, PLXNC1	1890	15	19333	3.4097	1	0.788684	0.780078
GOTERM_BP_DIRECT	GO:0050772~positive regulation of axonogenesis	7	0.347222	0.0863737	TIAM1, STK25, METRN, PLXNA2, PLXNB3, PLXNC1, ROBO1	1890	32	19333	2.23762	1	1	0.989251
GOTERM_CC_DIRECT	GO:0002116~semaphorin receptor complex	3	0.14881	0.280492	PLXNA2, PLXNB3, PLXNC1	1952	11	20580	2.87537	1	1	0.93953
Annotation Cluster 27	Enrichment Score: 1.1629603899510152
Category	Term	Count	%	PValue	Genes	List Total	Pop Hits	Pop Total	Fold Enrichment	Bonferroni	Benjamini	FDR
GOTERM_CC_DIRECT	GO:0016459~myosin complex	10	0.496032	0.0387547	MYO1D, MYL6, ACAA2, MYO10, MYH15, MYH11, MYH10, MYO16, CGNL1, MYO1F	1952	49	20580	2.15164	1	0.353538	0.331788
GOTERM_CC_DIRECT	GO:0016460~myosin II complex	6	0.297619	0.070771	MYL6, MYH15, MYH11, MYH10, MYL9, MYL12A	1952	24	20580	2.63576	1	0.522886	0.490718
GOTERM_MF_DIRECT	GO:0000146~microfilament motor activity	8	0.396825	0.0751996	MYO1D, MYL6, ACTC1, MYO10, MYH15, MYH11, MYH10, MYO1F	1918	37	18908	2.1315	1	1	0.98755
GOTERM_MF_DIRECT	GO:0003774~motor activity	9	0.446429	0.108085	MYO1D, MYL6, ACAA2, MYO10, MYH15, MYH11, MYH10, MYO16, MYO1F	1918	48	18908	1.84841	1	1	0.98755
Annotation Cluster 28	Enrichment Score: 1.1560616073632897
Category	Term	Count	%	PValue	Genes	List Total	Pop Hits	Pop Total	Fold Enrichment	Bonferroni	Benjamini	FDR
GOTERM_BP_DIRECT	GO:0086091~regulation of heart rate by cardiac conduction	11	0.545635	0.00616434	KCNH2, KCNJ5, CAMK2D, KCNE2, JUP, KCNH6, DSG2, CTNNA3, SCN5A, KCNJ3, SCN2B	1890	42	19333	2.67905	1	0.295888	0.292659
GOTERM_BP_DIRECT	GO:0098915~membrane repolarization during ventricular cardiac muscle cell action potential	5	0.248016	0.0316298	KCNH2, KCNJ5, KCNE2, KCNJ3, SCN2B	1890	13	19333	3.93427	1	0.654863	0.647717
GOTERM_MF_DIRECT	GO:1902282~voltage-gated potassium channel activity involved in ventricular cardiac muscle cell action potential repolarization	5	0.248016	0.0356637	KCNH2, KCNJ5, KCNE2, KCNJ3, SCN2B	1918	13	18908	3.79161	1	0.750635	0.74087
GOTERM_MF_DIRECT	GO:0005242~inward rectifier potassium channel activity	6	0.297619	0.116736	KCNH2, KCNJ5, KCNE2, KCNH6, KCNJ12, KCNJ3	1918	26	18908	2.27497	1	1	0.98755
GOTERM_BP_DIRECT	GO:1990573~potassium ion import across plasma membrane	7	0.347222	0.273889	KCNH2, KCNJ5, KCNE2, SLC12A5, ABCC8, KCNJ12, KCNJ3	1890	45	19333	1.59119	1	1	0.989251
GOTERM_CC_DIRECT	GO:0008076~voltage-gated potassium channel complex	9	0.446429	0.520764	KCNH2, KCNJ5, KCNG2, KCNE2, KCNC2, KCNB2, KCNK2, VAMP2, KCNJ3	1952	82	20580	1.15716	1	1	0.93953
Annotation Cluster 29	Enrichment Score: 1.1273209790895993
Category	Term	Count	%	PValue	Genes	List Total	Pop Hits	Pop Total	Fold Enrichment	Bonferroni	Benjamini	FDR
GOTERM_MF_DIRECT	GO:0016176~superoxide-generating NADPH oxidase activator activity	5	0.248016	0.0193889	NCF2, NCF4, SH3PXD2B, NCF1C, NOXO1	1918	11	18908	4.48099	1	0.601397	0.593573
GOTERM_BP_DIRECT	GO:0006801~superoxide metabolic process	7	0.347222	0.0203055	NCF2, CBS, NCF4, SH3PXD2B, CYBB, NCF1C, NOXO1	1890	23	19333	3.1132	1	0.550708	0.544698
GOTERM_CC_DIRECT	GO:0043020~NADPH oxidase complex	5	0.248016	0.0704917	NCF2, NCF4, CYBB, NCF1C, NOXO1	1952	17	20580	3.10089	1	0.522886	0.490718
GOTERM_BP_DIRECT	GO:0042554~superoxide anion generation	6	0.297619	0.0785148	NCF2, NCF4, SH3PXD2B, CYBB, NCF1C, NOXO1	1890	24	19333	2.55728	1	0.963199	0.952688
GOTERM_BP_DIRECT	GO:0045730~respiratory burst	4	0.198413	0.227513	NCF2, NCF4, CYBB, NCF1C	1890	17	19333	2.40685	1	1	0.989251
GOTERM_MF_DIRECT	GO:0016175~superoxide-generating NADPH oxidase activity	3	0.14881	0.347384	NCF2, CYBB, NCF1C	1918	12	18908	2.46455	1	1	0.98755
Annotation Cluster 30	Enrichment Score: 1.1105681714879325
Category	Term	Count	%	PValue	Genes	List Total	Pop Hits	Pop Total	Fold Enrichment	Bonferroni	Benjamini	FDR
GOTERM_CC_DIRECT	GO:0034045~pre-autophagosomal structure membrane	7	0.347222	0.00660591	ATG16L1, ATG9B, STBD1, ATG9A, ATG2A, ULK1, ATG14	1952	19	20580	3.88428	0.997329	0.0952529	0.0893928
GOTERM_BP_DIRECT	GO:0044805~late nucleophagy	4	0.198413	0.0358236	ATG9B, ATG9A, ATG2A, ULK1	1890	8	19333	5.11455	1	0.700704	0.693058
GOTERM_CC_DIRECT	GO:0000407~pre-autophagosomal structure	6	0.297619	0.149632	ATG9B, ATG9A, ATG2A, ULK1, ZFYVE1, PHAF1	1952	30	20580	2.10861	1	0.825748	0.774947
GOTERM_BP_DIRECT	GO:0034497~protein localization to pre-autophagosomal structure	4	0.198413	0.254657	STX17, ATG16L1, ATG9B, ATG9A	1890	18	19333	2.27313	1	1	0.989251
KEGG_PATHWAY	hsa04136:Autophagy - other	6	0.297619	0.310511	RPTOR, ATG16L1, ATG9B, ATG9A, ATG2A, MLST8	952	32	8205	1.61601	1	0.668488	0.567621
Annotation Cluster 31	Enrichment Score: 1.0974292514267896
Category	Term	Count	%	PValue	Genes	List Total	Pop Hits	Pop Total	Fold Enrichment	Bonferroni	Benjamini	FDR
GOTERM_BP_DIRECT	GO:0043691~reverse cholesterol transport	7	0.347222	0.00569915	ABCA1, ABCA5, APOC3, APOA1, APOA4, CLU, ABCG1	1890	18	19333	3.97798	1	0.287237	0.284103
GOTERM_BP_DIRECT	GO:0033344~cholesterol efflux	8	0.396825	0.0129479	ABCA1, ABCA5, SOAT1, APOC3, APOA1, APOA4, TSKU, ABCG1	1890	27	19333	3.03084	1	0.418764	0.414194
GOTERM_BP_DIRECT	GO:0008203~cholesterol metabolic process	16	0.793651	0.0138631	ABCA1, APP, ABCA5, OSBPL5, INSIG1, PON1, APOA1, APOA4, VLDLR, CYP7B1, TSKU, CLN6, LIMA1, RXRA, SOAT1, ABCG1	1890	83	19333	1.97187	1	0.439425	0.43463
GOTERM_BP_DIRECT	GO:0033700~phospholipid efflux	5	0.248016	0.023691	ABCA1, APOC3, APOA1, APOA4, ABCG1	1890	12	19333	4.26213	1	0.586101	0.579705
KEGG_PATHWAY	hsa04979:Cholesterol metabolism	12	0.595238	0.0292769	ABCA1, NCEH1, SOAT1, OSBPL5, VAPB, APOC3, APOA1, APOA4, VDAC1, CD36, ABCB11, LIPA	952	51	8205	2.02793	0.999955	0.135556	0.115102
GOTERM_BP_DIRECT	GO:0010875~positive regulation of cholesterol efflux	7	0.347222	0.042623	ABCA1, RXRA, PON1, ADIPOQ, APOA1, TREM2, ABCG1	1890	27	19333	2.65199	1	0.764937	0.75659
GOTERM_BP_DIRECT	GO:0034375~high-density lipoprotein particle remodeling	5	0.248016	0.0637064	ABCA5, APOC3, APOA1, APOA4, ABCG1	1890	16	19333	3.19659	1	0.900225	0.890401
GOTERM_BP_DIRECT	GO:0055091~phospholipid homeostasis	5	0.248016	0.0771081	ABCA1, TGFB1, APOA1, ABCB11, ABCG1	1890	17	19333	3.00856	1	0.963199	0.952688
GOTERM_BP_DIRECT	GO:0042632~cholesterol homeostasis	16	0.793651	0.0806909	ABCA1, DGAT2, ABCA5, CAV3, INSIG1, APOA1, APOC3, APOA4, ABCB11, CYP7B1, G6PC1, TSKU, LIMA1, MED13, SOAT1, ABCG1	1890	104	19333	1.57371	1	0.985611	0.974856
GOTERM_MF_DIRECT	GO:0015485~cholesterol binding	10	0.496032	0.083638	ABCA1, SOAT1, OSBPL5, CD81, APOC3, APOA1, APOA4, VDAC1, APOD, ABCG1	1918	53	18908	1.86004	1	1	0.98755
GOTERM_MF_DIRECT	GO:0031210~phosphatidylcholine binding	7	0.347222	0.0877133	ABCA1, PCYT1B, PITPNM1, APOA1, APOA4, VDAC1, JCHAIN	1918	31	18908	2.22604	1	1	0.98755
GOTERM_CC_DIRECT	GO:0034361~very-low-density lipoprotein particle	5	0.248016	0.131724	APOC3, APOA1, APOA4, VLDLR, PCYOX1	1952	21	20580	2.51025	1	0.774747	0.727083
GOTERM_BP_DIRECT	GO:0032489~regulation of Cdc42 protein signal transduction	3	0.14881	0.180078	ABCA1, APOC3, APOA1	1890	8	19333	3.83591	1	1	0.989251
GOTERM_BP_DIRECT	GO:0034380~high-density lipoprotein particle assembly	3	0.14881	0.330448	ABCA1, APOA1, APOA4	1890	12	19333	2.55728	1	1	0.989251
GOTERM_BP_DIRECT	GO:0042157~lipoprotein metabolic process	4	0.198413	0.365651	APP, APOC3, APOA1, APOA4	1890	22	19333	1.85984	1	1	0.989251
KEGG_PATHWAY	hsa04975:Fat digestion and absorption	7	0.347222	0.380749	ABCA1, FABP1, DGAT2, GOT2, APOA1, APOA4, CD36	952	43	8205	1.40304	1	0.766031	0.650447
GOTERM_CC_DIRECT	GO:0042627~chylomicron	3	0.14881	0.388457	APOC3, APOA1, APOA4	1952	14	20580	2.25922	1	1	0.93953
GOTERM_BP_DIRECT	GO:0070328~triglyceride homeostasis	5	0.248016	0.472926	MED13, PNPLA8, APOC3, APOA1, APOA4	1890	36	19333	1.42071	1	1	0.989251
Annotation Cluster 32	Enrichment Score: 1.0930938708412152
Category	Term	Count	%	PValue	Genes	List Total	Pop Hits	Pop Total	Fold Enrichment	Bonferroni	Benjamini	FDR
GOTERM_BP_DIRECT	GO:1901029~negative regulation of mitochondrial outer membrane permeabilization involved in apoptotic signaling pathway	5	0.248016	0.0409432	ACAA2, BAK1, SLC25A5, SLC25A4, SLC25A6	1890	14	19333	3.65325	1	0.743617	0.735502
GOTERM_BP_DIRECT	GO:1990544~mitochondrial ATP transmembrane transport	3	0.14881	0.109758	SLC25A5, SLC25A4, SLC25A6	1890	6	19333	5.11455	1	1	0.989251
GOTERM_MF_DIRECT	GO:0005471~ATP:ADP antiporter activity	3	0.14881	0.116977	SLC25A5, SLC25A4, SLC25A6	1918	6	18908	4.92909	1	1	0.98755
Annotation Cluster 33	Enrichment Score: 1.0747548473968083
Category	Term	Count	%	PValue	Genes	List Total	Pop Hits	Pop Total	Fold Enrichment	Bonferroni	Benjamini	FDR
KEGG_PATHWAY	hsa05214:Glioma	16	0.793651	0.0234747	PDGFRB, PDGFRA, CAMK2D, CAMK1D, GADD45B, CAMK2A, PIK3CD, PRKCA, PIK3CB, GADD45G, CAMK4, BAK1, RAF1, SOS1, HRAS, SOS2	952	75	8205	1.83866	0.999666	0.114992	0.0976411
KEGG_PATHWAY	hsa04012:ErbB signaling pathway	16	0.793651	0.0626354	CAMK2D, CAMK2A, PIK3CD, PRKCA, PIK3CB, PAK1, ERBB3, ERBB4, RPS6KB2, PAK6, RAF1, PAK3, SOS1, HRAS, SOS2, HBEGF	952	85	8205	1.62234	1	0.230117	0.195395
KEGG_PATHWAY	hsa04722:Neurotrophin signaling pathway	16	0.793651	0.405804	CAMK2D, PRDM4, IRS1, CAMK2A, PIK3CD, PIK3CB, MAPK13, MAPK11, RAP1A, CAMK4, ARHGDIB, RPS6KA1, RAF1, SOS1, HRAS, SOS2	952	119	8205	1.15882	1	0.788286	0.669343
Annotation Cluster 34	Enrichment Score: 1.0134976911407385
Category	Term	Count	%	PValue	Genes	List Total	Pop Hits	Pop Total	Fold Enrichment	Bonferroni	Benjamini	FDR
GOTERM_BP_DIRECT	GO:0006730~one-carbon metabolic process	9	0.446429	0.0206267	AHCYL2, AHCY, CA2, MTHFD2, CA4, CA9, SFXN1, ALDH1L2, CA13	1890	36	19333	2.55728	1	0.556921	0.550843
KEGG_PATHWAY	hsa00910:Nitrogen metabolism	5	0.248016	0.12553	CA2, CA4, CA9, GLUL, CA13	952	17	8205	2.53491	1	0.365768	0.310578
GOTERM_MF_DIRECT	GO:0016836~hydro-lyase activity	5	0.248016	0.157435	CA2, CA4, CA9, L3HYPDH, CA13	1918	21	18908	2.34719	1	1	0.98755
GOTERM_MF_DIRECT	GO:0004089~carbonate dehydratase activity	4	0.198413	0.216636	CA2, CA4, CA9, CA13	1918	16	18908	2.46455	1	1	0.98755
Annotation Cluster 35	Enrichment Score: 1.0075867931645388
Category	Term	Count	%	PValue	Genes	List Total	Pop Hits	Pop Total	Fold Enrichment	Bonferroni	Benjamini	FDR
GOTERM_CC_DIRECT	GO:0031941~filamentous actin	7	0.347222	0.0591722	PDLIM1, DUSP22, DPYSL3, LDB3, PDLIM7, JAM3, ACTG1	1952	30	20580	2.46004	1	0.464035	0.435487
GOTERM_BP_DIRECT	GO:0061061~muscle structure development	4	0.198413	0.0846868	PDLIM1, CAPN3, LDB3, PDLIM7	1890	11	19333	3.71967	1	0.992609	0.981777
GOTERM_MF_DIRECT	GO:0051371~muscle alpha-actinin binding	4	0.198413	0.189368	PDLIM1, LDB3, PKD2, PDLIM7	1918	15	18908	2.62885	1	1	0.98755
Annotation Cluster 36	Enrichment Score: 0.9833894741188887
Category	Term	Count	%	PValue	Genes	List Total	Pop Hits	Pop Total	Fold Enrichment	Bonferroni	Benjamini	FDR
GOTERM_MF_DIRECT	GO:0034714~type III transforming growth factor beta receptor binding	4	0.198413	0.00384665	TGFB2, TGFB1, TGFB3, TGFBR2	1918	4	18908	9.85819	0.998902	0.219383	0.216529
GOTERM_BP_DIRECT	GO:0010936~negative regulation of macrophage cytokine production	5	0.248016	0.023691	TGFB2, CUEDC2, TGFB1, TGFB3, TWIST1	1890	12	19333	4.26213	1	0.586101	0.579705
GOTERM_BP_DIRECT	GO:0007435~salivary gland morphogenesis	4	0.198413	0.0241167	TGFB2, TWSG1, TGFB1, TGFB3	1890	7	19333	5.8452	1	0.586101	0.579705
GOTERM_MF_DIRECT	GO:0005160~transforming growth factor beta receptor binding	5	0.248016	0.0712057	TGFB2, USP15, TGFB1, RASL11B, TGFB3	1918	16	18908	3.08068	1	1	0.98755
GOTERM_BP_DIRECT	GO:0060389~pathway-restricted SMAD protein phosphorylation	4	0.198413	0.175234	TGFB2, USP15, TGFB1, TGFBR2	1890	15	19333	2.72776	1	1	0.989251
GOTERM_BP_DIRECT	GO:0010862~positive regulation of pathway-restricted SMAD protein phosphorylation	8	0.396825	0.227191	SDCBP, TGFB2, TWSG1, TGFB1, TGFB3, INHA, BMP7, TGFBR2	1890	51	19333	1.60456	1	1	0.989251
GOTERM_BP_DIRECT	GO:0030509~BMP signaling pathway	12	0.595238	0.238816	COMP, EGR1, SMAD1, TGFB2, TWSG1, USP15, TGFB1, SFRP2, TGFB3, LEF1, RGMB, BMP7	1890	88	19333	1.39488	1	1	0.989251
GOTERM_MF_DIRECT	GO:0005114~type II transforming growth factor beta receptor binding	3	0.14881	0.269264	TGFB2, TGFB1, TGFB3	1918	10	18908	2.95746	1	1	0.98755
GOTERM_MF_DIRECT	GO:0034713~type I transforming growth factor beta receptor binding	3	0.14881	0.30855	TGFB1, TGFB3, TGFBR2	1918	11	18908	2.6886	1	1	0.98755
GOTERM_BP_DIRECT	GO:0048565~digestive tract development	5	0.248016	0.313322	MYOCD, TGFB1, CLMP, TGFB3, TGFBR2	1890	29	19333	1.76364	1	1	0.989251
GOTERM_BP_DIRECT	GO:0045216~cell-cell junction organization	4	0.198413	0.393232	TGFB2, TGFB1, TGFB3, CLDN1	1890	23	19333	1.77897	1	1	0.989251
Annotation Cluster 37	Enrichment Score: 0.9811381260077812
Category	Term	Count	%	PValue	Genes	List Total	Pop Hits	Pop Total	Fold Enrichment	Bonferroni	Benjamini	FDR
GOTERM_BP_DIRECT	GO:0006000~fructose metabolic process	5	0.248016	0.0117762	PFKFB1, PFKFB3, ALDOC, ALDOB, FBP2	1890	10	19333	5.11455	1	0.404674	0.400258
KEGG_PATHWAY	hsa00051:Fructose and mannose metabolism	7	0.347222	0.176469	PFKFB1, PFKFB3, TPI1, ALDOC, ALDOB, FBP2, HK2	952	33	8205	1.82821	1	0.484931	0.411761
GOTERM_BP_DIRECT	GO:0030388~fructose 1,6-bisphosphate metabolic process	3	0.14881	0.217269	ALDOC, ALDOB, FBP2	1890	9	19333	3.4097	1	1	0.989251
KEGG_PATHWAY	hsa00030:Pentose phosphate pathway	6	0.297619	0.263496	PRPS2, TKTL1, GPI, ALDOC, ALDOB, FBP2	952	30	8205	1.72374	1	0.622808	0.528834
Annotation Cluster 38	Enrichment Score: 0.9730102548316074
Category	Term	Count	%	PValue	Genes	List Total	Pop Hits	Pop Total	Fold Enrichment	Bonferroni	Benjamini	FDR
KEGG_PATHWAY	hsa04664:Fc epsilon RI signaling pathway	17	0.843254	0.00402808	LYN, PLA2G4F, FCER1G, PLA2G4A, PIK3CD, PRKCA, PIK3CB, MAPK13, VAV2, MAPK11, LCP2, FYN, RAF1, SOS1, HRAS, SOS2, MAP2K6	952	68	8205	2.15467	0.743392	0.0358287	0.0304226
KEGG_PATHWAY	hsa04660:T cell receptor signaling pathway	20	0.992063	0.0288579	PIK3CD, NFATC1, PIK3CB, FOS, MAPK13, VAV2, MAPK11, PAK1, PPP3CB, CTLA4, PAK6, LCP2, FYN, PTPN6, PDCD1, RAF1, PAK3, SOS1, HRAS, SOS2	952	104	8205	1.65744	0.999948	0.135472	0.115031
KEGG_PATHWAY	hsa04370:VEGF signaling pathway	12	0.595238	0.0738866	MAPK11, PLA2G4F, PPP3CB, MAPKAPK3, HSPB1, PLA2G4A, PIK3CD, PRKCA, PIK3CB, RAF1, HRAS, MAPK13	952	59	8205	1.75296	1	0.253717	0.215434
KEGG_PATHWAY	hsa04917:Prolactin signaling pathway	12	0.595238	0.182388	MAPK11, CCND2, TNFSF11, PIK3CD, FOS, PIK3CB, RAF1, SOS1, HRAS, SOCS7, SOS2, MAPK13	952	70	8205	1.47749	1	0.493177	0.418762
KEGG_PATHWAY	hsa05235:PD-L1 expression and PD-1 checkpoint pathway in cancer	14	0.694444	0.227421	PIK3CD, NFATC1, PIK3CB, FOS, MAPK13, MAPK11, PPP3CB, RPS6KB2, PTPN6, PDCD1, RAF1, HRAS, TLR4, MAP2K6	952	89	8205	1.35575	1	0.577957	0.49075
KEGG_PATHWAY	hsa04662:B cell receptor signaling pathway	13	0.644841	0.237323	LYN, CD81, PIK3CD, NFATC1, PIK3CB, FOS, VAV2, PPP3CB, PTPN6, RAF1, SOS1, HRAS, SOS2	952	82	8205	1.36638	1	0.589817	0.500821
KEGG_PATHWAY	hsa04650:Natural killer cell mediated cytotoxicity	18	0.892857	0.288922	FCER1G, ITGB2, PIK3CD, NFATC1, PRKCA, PIK3CB, VAV2, PAK1, PPP3CB, TNFSF10, LCP2, CD48, FYN, PTPN6, RAF1, SOS1, HRAS, SOS2	952	126	8205	1.23124	1	0.6477	0.54997
KEGG_PATHWAY	hsa04625:C-type lectin receptor signaling pathway	12	0.595238	0.673044	MAPK11, PAK1, PPP3CB, MRAS, FCER1G, PIK3CD, ITPR2, NFATC1, PIK3CB, RAF1, HRAS, MAPK13	952	104	8205	0.994465	1	1	0.851632
Annotation Cluster 39	Enrichment Score: 0.9593700832462889
Category	Term	Count	%	PValue	Genes	List Total	Pop Hits	Pop Total	Fold Enrichment	Bonferroni	Benjamini	FDR
GOTERM_MF_DIRECT	GO:0042626~ATPase activity, coupled to transmembrane movement of substances	12	0.595238	0.0263285	ABCA1, ABCC3, ABCC1, ABCB10, ABCB1, ABCA5, ABCC8, ABCB11, ABCF2, ABCF3, ABCG1, ABCG2	1918	57	18908	2.07541	1	0.677603	0.668788
GOTERM_MF_DIRECT	GO:0008559~xenobiotic-transporting ATPase activity	5	0.248016	0.0578857	ABCC3, ABCC1, ABCB1, ABCB11, ABCG2	1918	15	18908	3.28606	1	0.948748	0.936406
GOTERM_BP_DIRECT	GO:0070633~transepithelial transport	4	0.198413	0.0662522	ABCC1, ABCB1, SLC1A2, ABCG2	1890	10	19333	4.09164	1	0.912742	0.902781
KEGG_PATHWAY	hsa02010:ABC transporters	10	0.496032	0.0699047	ABCA1, ABCC3, ABCC1, ABCB10, ABCB1, ABCA5, ABCC8, ABCB11, ABCG1, ABCG2	952	45	8205	1.91527	1	0.246123	0.208986
GOTERM_BP_DIRECT	GO:1990962~drug transport across blood-brain barrier	3	0.14881	0.109758	ABCC1, ABCB1, ABCG2	1890	6	19333	5.11455	1	1	0.989251
GOTERM_MF_DIRECT	GO:0015562~efflux transmembrane transporter activity	4	0.198413	0.163071	GJA1, ABCC1, ABCB1, ABCG2	1918	14	18908	2.81662	1	1	0.98755
GOTERM_MF_DIRECT	GO:0042910~xenobiotic transporter activity	4	0.198413	0.359893	ABCC3, ABCC1, ABCB1, ABCG2	1918	21	18908	1.87775	1	1	0.98755
KEGG_PATHWAY	hsa01523:Antifolate resistance	5	0.248016	0.464886	ABCC3, ABCC1, ATIC, GART, ABCG2	952	30	8205	1.43645	1	0.856973	0.727666
Annotation Cluster 40	Enrichment Score: 0.9585090341740967
Category	Term	Count	%	PValue	Genes	List Total	Pop Hits	Pop Total	Fold Enrichment	Bonferroni	Benjamini	FDR
GOTERM_BP_DIRECT	GO:0001711~endodermal cell fate commitment	4	0.198413	0.0148504	CTR9, LEO1, RTF1, CDC73	1890	6	19333	6.8194	1	0.453611	0.448661
GOTERM_CC_DIRECT	GO:0016593~Cdc73/Paf1 complex	4	0.198413	0.0330978	CTR9, LEO1, RTF1, CDC73	1952	8	20580	5.27152	1	0.311468	0.292306
GOTERM_BP_DIRECT	GO:0006368~transcription elongation from RNA polymerase II promoter	7	0.347222	0.14761	ELL, CTR9, LEO1, ELOB, RTF1, SUPT6H, CDC73	1890	37	19333	1.93524	1	1	0.989251
GOTERM_BP_DIRECT	GO:0019827~stem cell population maintenance	9	0.446429	0.164694	MED12, CTR9, LEO1, RTF1, EIF4E, PELO, CDC73, FGF4, DIS3L2	1890	55	19333	1.67385	1	1	0.989251
GOTERM_BP_DIRECT	GO:0033523~histone H2B ubiquitination	3	0.14881	0.217269	CTR9, LEO1, CDC73	1890	9	19333	3.4097	1	1	0.989251
GOTERM_BP_DIRECT	GO:0045638~negative regulation of myeloid cell differentiation	4	0.198413	0.227513	CTR9, LEO1, MEIS2, CDC73	1890	17	19333	2.40685	1	1	0.989251
GOTERM_BP_DIRECT	GO:0010390~histone monoubiquitination	3	0.14881	0.330448	CTR9, LEO1, CDC73	1890	12	19333	2.55728	1	1	0.989251
Annotation Cluster 41	Enrichment Score: 0.9419086692679328
Category	Term	Count	%	PValue	Genes	List Total	Pop Hits	Pop Total	Fold Enrichment	Bonferroni	Benjamini	FDR
GOTERM_MF_DIRECT	GO:0004622~lysophospholipase activity	7	0.347222	0.0292839	PLA2G4F, ABHD4, PNPLA8, ASPG, GDE1, PLA2G4A, PLB1	1918	24	18908	2.8753	1	0.677603	0.668788
GOTERM_BP_DIRECT	GO:0001516~prostaglandin biosynthetic process	5	0.248016	0.107696	PLA2G4F, PNPLA8, PLA2G4A, DAGLB, PTGDS	1890	19	19333	2.69187	1	1	0.989251
GOTERM_BP_DIRECT	GO:0050482~arachidonic acid secretion	4	0.198413	0.473636	PLA2G4F, ANXA1, PNPLA8, PLA2G4A	1890	26	19333	1.57371	1	1	0.989251
Annotation Cluster 42	Enrichment Score: 0.9080973889155605
Category	Term	Count	%	PValue	Genes	List Total	Pop Hits	Pop Total	Fold Enrichment	Bonferroni	Benjamini	FDR
GOTERM_BP_DIRECT	GO:0015807~L-amino acid transport	5	0.248016	0.023691	SLC38A1, SLC43A2, SLC38A10, SLC7A1, SLC7A2	1890	12	19333	4.26213	1	0.586101	0.579705
GOTERM_BP_DIRECT	GO:0015804~neutral amino acid transport	6	0.297619	0.0321585	SLC7A5, SLC38A1, SLC6A17, SLC43A2, SLC25A12, SLC38A4	1890	19	19333	3.23024	1	0.654863	0.647717
GOTERM_BP_DIRECT	GO:0006865~amino acid transport	9	0.446429	0.0422808	SLC6A6, SLC38A1, SLC43A2, SLC17A5, SFXN1, SLC16A10, SLC7A1, SLC7A2, SLC38A4	1890	41	19333	2.24541	1	0.761054	0.752749
GOTERM_MF_DIRECT	GO:0015171~amino acid transmembrane transporter activity	9	0.446429	0.0508199	SLC6A6, SLC7A5, SLC38A1, SLC43A2, SLC38A10, SLC16A10, SLC7A1, SLC7A2, SLC38A4	1918	41	18908	2.16399	1	0.94068	0.928443
GOTERM_MF_DIRECT	GO:0015179~L-amino acid transmembrane transporter activity	6	0.297619	0.182496	SLC7A5, SLC38A1, SLC43A2, SLC38A10, SLC7A2, SLC38A4	1918	30	18908	1.97164	1	1	0.98755
GOTERM_MF_DIRECT	GO:0015175~neutral amino acid transmembrane transporter activity	4	0.198413	0.244642	SLC7A5, SLC38A1, SLC43A2, SLC1A2	1918	17	18908	2.31957	1	1	0.98755
GOTERM_BP_DIRECT	GO:1902475~L-alpha-amino acid transmembrane transport	4	0.198413	0.254657	SLC38A1, SLC43A2, SLC38A10, SLC7A2	1890	18	19333	2.27313	1	1	0.989251
GOTERM_MF_DIRECT	GO:0061459~L-arginine transmembrane transporter activity	3	0.14881	0.269264	SLC7A1, SLC7A2, SLC38A4	1918	10	18908	2.95746	1	1	0.98755
GOTERM_BP_DIRECT	GO:1903826~arginine transmembrane transport	3	0.14881	0.367432	SLC7A1, SLC7A2, SLC38A4	1890	13	19333	2.36056	1	1	0.989251
GOTERM_BP_DIRECT	GO:0003333~amino acid transmembrane transport	5	0.248016	0.450685	SLC7A5, SLC38A1, SLC38A10, SLC16A10, SLC38A4	1890	35	19333	1.4613	1	1	0.989251
Annotation Cluster 43	Enrichment Score: 0.9031116458764284
Category	Term	Count	%	PValue	Genes	List Total	Pop Hits	Pop Total	Fold Enrichment	Bonferroni	Benjamini	FDR
GOTERM_BP_DIRECT	GO:0060307~regulation of ventricular cardiac muscle cell membrane repolarization	6	0.297619	0.0571182	KCNH2, KCNE2, KCNH6, CAV3, SCN5A, SNTA1	1890	22	19333	2.78975	1	0.832412	0.823328
GOTERM_MF_DIRECT	GO:0005242~inward rectifier potassium channel activity	6	0.297619	0.116736	KCNH2, KCNJ5, KCNE2, KCNH6, KCNJ12, KCNJ3	1918	26	18908	2.27497	1	1	0.98755
GOTERM_BP_DIRECT	GO:0086011~membrane repolarization during action potential	3	0.14881	0.292876	KCNH2, KCNE2, KCNH6	1890	11	19333	2.78975	1	1	0.989251
Annotation Cluster 44	Enrichment Score: 0.901148772989356
Category	Term	Count	%	PValue	Genes	List Total	Pop Hits	Pop Total	Fold Enrichment	Bonferroni	Benjamini	FDR
GOTERM_BP_DIRECT	GO:0034421~post-translational protein acetylation	3	0.14881	0.0267643	ESCO1, DSCC1, ESCO2	1890	3	19333	10.2291	1	0.607433	0.600804
GOTERM_BP_DIRECT	GO:0007064~mitotic sister chromatid cohesion	5	0.248016	0.107696	NAA50, ESCO1, DSCC1, ESCO2, PDS5A	1890	19	19333	2.69187	1	1	0.989251
GOTERM_BP_DIRECT	GO:0006275~regulation of DNA replication	5	0.248016	0.686749	ESCO1, DSCC1, JADE1, ESCO2, JADE2	1890	47	19333	1.0882	1	1	0.989251
Annotation Cluster 45	Enrichment Score: 0.8997524113945841
Category	Term	Count	%	PValue	Genes	List Total	Pop Hits	Pop Total	Fold Enrichment	Bonferroni	Benjamini	FDR
GOTERM_BP_DIRECT	GO:2000544~regulation of endothelial cell chemotaxis to fibroblast growth factor	3	0.14881	0.0267643	FGF1, FGF2, FGF4	1890	3	19333	10.2291	1	0.607433	0.600804
GOTERM_MF_DIRECT	GO:0005104~fibroblast growth factor receptor binding	5	0.248016	0.221368	KL, FGF16, FGF1, FGF2, FGF4	1918	24	18908	2.05379	1	1	0.98755
GOTERM_BP_DIRECT	GO:0008543~fibroblast growth factor receptor signaling pathway	8	0.396825	0.337344	KL, FGF16, CHURC1, FGF1, SOS1, FGF2, FGFRL1, FGF4	1890	58	19333	1.41091	1	1	0.989251
Annotation Cluster 46	Enrichment Score: 0.8957280245605425
Category	Term	Count	%	PValue	Genes	List Total	Pop Hits	Pop Total	Fold Enrichment	Bonferroni	Benjamini	FDR
GOTERM_BP_DIRECT	GO:0036092~phosphatidylinositol-3-phosphate biosynthetic process	7	0.347222	0.0129182	UVRAG, PIK3CD, OCRL, SYNJ2, PIK3CB, ATG14, PIK3CG	1890	21	19333	3.4097	1	0.418764	0.414194
GOTERM_MF_DIRECT	GO:0046934~phosphatidylinositol-4,5-bisphosphate 3-kinase activity	4	0.198413	0.0266305	PIK3CD, PIK3CB, PIK3R6, PIK3CG	1918	7	18908	5.63325	1	0.677603	0.668788
GOTERM_CC_DIRECT	GO:0005943~phosphatidylinositol 3-kinase complex, class IA	4	0.198413	0.0462138	PIK3CD, PIK3CB, PIK3R6, PIK3CG	1952	9	20580	4.68579	1	0.40505	0.380131
GOTERM_MF_DIRECT	GO:0035004~phosphatidylinositol 3-kinase activity	3	0.14881	0.0834664	PIK3CD, PIK3CB, PIK3CG	1918	5	18908	5.91491	1	1	0.98755
GOTERM_CC_DIRECT	GO:0005942~phosphatidylinositol 3-kinase complex	5	0.248016	0.149608	PIK3CD, PIK3CB, SOCS7, PIK3R6, PIK3CG	1952	22	20580	2.39614	1	0.825748	0.774947
GOTERM_MF_DIRECT	GO:0035005~1-phosphatidylinositol-4-phosphate 3-kinase activity	3	0.14881	0.153116	PIK3CD, PIK3CB, PIK3CG	1918	7	18908	4.22494	1	1	0.98755
GOTERM_MF_DIRECT	GO:0052812~phosphatidylinositol-3,4-bisphosphate 5-kinase activity	3	0.14881	0.229921	PIK3CD, PIK3CB, PIK3CG	1918	9	18908	3.28606	1	1	0.98755
GOTERM_MF_DIRECT	GO:0016303~1-phosphatidylinositol-3-kinase activity	3	0.14881	0.269264	PIK3CD, PIK3CB, PIK3CG	1918	10	18908	2.95746	1	1	0.98755
GOTERM_BP_DIRECT	GO:0014065~phosphatidylinositol 3-kinase signaling	7	0.347222	0.273889	ERBB3, IRS1, PIK3CD, PRR5L, PIK3CB, MYO16, PIK3CG	1890	45	19333	1.59119	1	1	0.989251
GOTERM_BP_DIRECT	GO:0046854~phosphatidylinositol phosphorylation	8	0.396825	0.304855	SMG1, ITPKA, PIK3CD, TTC7A, PIK3CB, SOCS7, PIK3R6, PIK3CG	1890	56	19333	1.4613	1	1	0.989251
GOTERM_BP_DIRECT	GO:0048015~phosphatidylinositol-mediated signaling	7	0.347222	0.326729	PDGFRB, PDGFRA, PLCL2, PIK3CD, PIK3CB, PLCB1, PIK3CG	1890	48	19333	1.49174	1	1	0.989251
GOTERM_MF_DIRECT	GO:0052742~phosphatidylinositol kinase activity	3	0.14881	0.347384	PIK3CD, PIK3CB, PIK3CG	1918	12	18908	2.46455	1	1	0.98755
Annotation Cluster 47	Enrichment Score: 0.8950054495229418
Category	Term	Count	%	PValue	Genes	List Total	Pop Hits	Pop Total	Fold Enrichment	Bonferroni	Benjamini	FDR
GOTERM_BP_DIRECT	GO:0060307~regulation of ventricular cardiac muscle cell membrane repolarization	6	0.297619	0.0571182	KCNH2, KCNE2, KCNH6, CAV3, SCN5A, SNTA1	1890	22	19333	2.78975	1	0.832412	0.823328
GOTERM_BP_DIRECT	GO:0086005~ventricular cardiac muscle cell action potential	5	0.248016	0.0771081	KCNH2, KCNE2, CAV3, SCN5A, SNTA1	1890	17	19333	3.00856	1	0.963199	0.952688
GOTERM_BP_DIRECT	GO:0002027~regulation of heart rate	7	0.347222	0.12115	EDNRA, CAV3, EPAS1, SEMA3A, PDE4D, SCN5A, SNTA1	1890	35	19333	2.04582	1	1	0.989251
GOTERM_MF_DIRECT	GO:0050998~nitric-oxide synthase binding	3	0.14881	0.492926	CAV3, SCN5A, SNTA1	1918	16	18908	1.84841	1	1	0.98755
Annotation Cluster 48	Enrichment Score: 0.8730073256958548
Category	Term	Count	%	PValue	Genes	List Total	Pop Hits	Pop Total	Fold Enrichment	Bonferroni	Benjamini	FDR
GOTERM_BP_DIRECT	GO:0045944~positive regulation of transcription from RNA polymerase II promoter	155	7.68849	0.000325527	APP, SPI1, PRDM4, CD81, PRDM5, UBE3A, PARK7, RBPJ, FGF1, FGF2, ABRA, FGF4, ZNF609, CHCHD2, YY2, CREB3L1, RPS6KA1, STK16, CREB3L2, TNFSF11, DPF3, HOXA1, SOX9, SOX4, HOXA5, MLIP, HGF, OSR1, SERPINF2, MRTFB, MRTFA, MITF, NPNT, RUNX1, JMJD6, SFRP2, MORF4L2, PGR, PHIP, RAF1, CLOCK, ATF3, KMT2D, CBFB, EPAS1, ARX, CREM, TWIST1, NRF1, ADRB2, RLF, FOXO1, GLIS1, DVL1, PRDM16, WNT1, PPARGC1A, PPARGC1B, ZBED…	1890	1210	19333	1.31034	0.860464	0.0430724	0.0426023
GOTERM_CC_DIRECT	GO:0000785~chromatin	120	5.95238	0.0273173	SPI1, DSCC1, PARK7, RBPJ, BACH2, CCND2, BASP1, CREB3L1, CREB3L2, CAPN2, DPF3, HOXA1, SOX9, SOX6, HOXA6, SOX7, SOX4, HOXA5, TGM2, TMPO, ESCO1, OSR1, ZBTB37, ZBTB32, MITF, ESCO2, FOXP4, RUNX1, THAP1, MSH6, PGR, CLOCK, ATF3, EPAS1, TSHZ2, ARX, CREM, TWIST1, UBR2, CREBL2, PDS5A, FOXO1, MSC, PPARGC1A, ZBED4, EGR1, SMAD1, CREBBP, JUND, FANCC, NFATC1, NR1D2, MAFA, HOPX, FANCF, NR4A2, POLA1, NR4A1, MAFB,…	1952	1059	20580	1.19468	1	0.26837	0.251859
GOTERM_MF_DIRECT	GO:0001228~transcriptional activator activity, RNA polymerase II transcription regulatory region sequence-specific binding	59	2.92659	0.0860552	SPI1, GMEB2, PRDM4, SIX1, TFCP2L1, RBPJ, HHEX, YY2, CREB3L1, CREB3L2, HOXA1, SOX9, ZNF521, HOXA5, SOX4, KLF10, MYOG, MITF, FOS, RUNX1, PGR, IRF6, CLOCK, ATF3, CEBPD, EPAS1, SRF, ARX, LEF1, FOXK2, NRF1, NR2C2, RLF, FOXO1, GLIS1, TBX21, PLAGL1, HSF2, PRDM16, STAT6, MSX1, ZBED4, ZNF143, EGR1, ARNT2, SMAD1, JUND, PRRX1, FOXJ3, NFATC1, MAFA, GRHL2, MEIS2, NR4A2, NR4A1, KLF6, MAFB, NFIA, MYF6	1918	478	18908	1.21681	1	1	0.98755
GOTERM_MF_DIRECT	GO:0003700~transcription factor activity, sequence-specific DNA binding	63	3.125	0.229335	SPI1, ZBTB25, ZBTB24, PRDM5, SIX1, CTCF, IKZF1, PRDM1, RBPJ, BACH2, CREB3L1, CREB3L2, SOX9, SOX6, SOX7, HOXA5, SOX4, KLF10, MYOG, MITF, FOS, FOXP4, RUNX1, THAP1, ELF2, PGR, IRF6, CLOCK, ATF3, NFIX, EPAS1, SRF, ZBTB48, LEF1, CREM, FOXK2, CREBL2, NRF1, NR2C2, FOXO1, RXRA, TBX21, HSF2, STAT6, HSF5, MSC, EGR1, ARNT2, SMAD1, JUND, FOXJ3, PRRX2, NFATC1, NR1D2, MAFA, GRHL2, TBX18, NFIA, SP4, KLF9, MYF6,…	1918	555	18908	1.11904	1	1	0.98755
GOTERM_MF_DIRECT	GO:1990837~sequence-specific double-stranded DNA binding	56	2.77778	0.604262	GMEB2, PRDM4, SIX1, TFCP2L1, PRDM1, BACH2, YY2, CREB3L1, HOXA1, SOX9, HOXA6, SOX7, HOXA5, SOX4, KLF10, MYOG, OSR1, ZBTB37, ZBTB32, FOS, ELF2, IRF6, CLOCK, ATF3, NFIX, CEBPD, SRF, TCF7, ARX, LEF1, CREM, NR2C2, GLIS1, RXRA, CUX1, TBX21, HSF2, MSX1, HSF5, MSC, ZBTB18, EGR1, ARNT2, JUND, FOXJ3, PRRX2, NFATC1, NR1D2, MAFA, MEIS2, TBX18, NR4A2, NR4A1, KLF6, MYF6, SNAI1	1918	557	18908	0.991128	1	1	0.98755
GOTERM_BP_DIRECT	GO:0006357~regulation of transcription from RNA polymerase II promoter	145	7.19246	0.984136	APP, SPI1, ZBTB25, ZBTB24, JADE1, JADE2, IKZF1, PRDM1, RBPJ, BACH2, ZNF609, YY2, CREB3L1, CREB3L2, DPF3, HOXA1, SOX9, SOX6, CCNL1, HOXA6, SOX7, HOXA5, OSR1, ZBTB37, IFRD1, ZBTB32, MITF, FOXP4, RUNX1, THAP1, PGR, PHIP, CLOCK, ATF3, CBFB, EPAS1, GLO1, TCF7, TSHZ2, ARX, CREM, TWIST1, CREBL2, NRF1, RLF, FOXO1, TAF5L, GLIS1, ATXN7, PRDM16, MSC, ZBTB18, ZNF143, EGR1, SMAD1, JUND, IRF2BP2, NFATC1, MAFA,…	1890	1723	19333	0.860836	1	1	0.989251
GOTERM_MF_DIRECT	GO:0000978~RNA polymerase II core promoter proximal region sequence-specific DNA binding	99	4.91071	0.994048	APP, SPI1, PRDM4, ZBTB25, ZBTB24, PRDM5, IKZF1, PRDM1, RBPJ, BACH2, YY2, STK16, HOXA1, SOX9, SOX6, HOXA6, SOX7, SOX4, HOXA5, ZBTB37, ZBTB32, MITF, FOXP4, RUNX1, THAP1, PGR, CLOCK, ATF3, EPAS1, TCF7, ARX, CREM, NRF1, FOXO1, GLIS1, PRDM16, MSC, ZBTB18, ZNF143, EGR1, SMAD1, JUND, NFATC1, NR1D2, MAFA, NR4A2, NR4A1, MAFB, SP4, MYF6, SNAI1, MKX, GMEB2, SIX1, TFCP2L1, CTCF, MED12, HHEX, LRRFIP1, ZNF521,…	1918	1207	18908	0.808584	1	1	0.994048
GOTERM_MF_DIRECT	GO:0000981~RNA polymerase II transcription factor activity, sequence-specific DNA binding	92	4.56349	0.999959	SPI1, GMEB2, PRDM4, SIX1, TFCP2L1, RBPJ, BACH2, HHEX, YY2, CREB3L1, CREB3L2, HOXA1, SOX9, LRRFIP1, SOX6, HOXA6, SOX7, HOXA5, SOX4, KLF10, MYOG, OSR1, ZBTB37, ZBTB32, MITF, FOS, FOXP4, RUNX1, THAP1, ELF2, TAL2, ZNF516, PGR, IRF6, CLOCK, ATF3, NFIX, CEBPD, ZBTB46, SATB1, EPAS1, SRF, TCF7, TSHZ2, ARX, LEF1, CREM, FOXK2, TWIST1, CREBL2, NRF1, NR2C2, RLF, FOXO1, GLIS1, ZBTB40, LEUTX, RXRA, CUX1, TBX21…	1918	1280	18908	0.708557	1	1	0.999959
Annotation Cluster 49	Enrichment Score: 0.8688721196340725
Category	Term	Count	%	PValue	Genes	List Total	Pop Hits	Pop Total	Fold Enrichment	Bonferroni	Benjamini	FDR
GOTERM_MF_DIRECT	GO:0004622~lysophospholipase activity	7	0.347222	0.0292839	PLA2G4F, ABHD4, PNPLA8, ASPG, GDE1, PLA2G4A, PLB1	1918	24	18908	2.8753	1	0.677603	0.668788
GOTERM_MF_DIRECT	GO:0047499~calcium-independent phospholipase A2 activity	3	0.14881	0.229921	PNPLA8, PLA2G4A, PLB1	1918	9	18908	3.28606	1	1	0.98755
GOTERM_BP_DIRECT	GO:0034638~phosphatidylcholine catabolic process	3	0.14881	0.367432	PNPLA8, PLA2G4A, PLB1	1890	13	19333	2.36056	1	1	0.989251
Annotation Cluster 50	Enrichment Score: 0.8548120794314609
Category	Term	Count	%	PValue	Genes	List Total	Pop Hits	Pop Total	Fold Enrichment	Bonferroni	Benjamini	FDR
GOTERM_BP_DIRECT	GO:0033674~positive regulation of kinase activity	14	0.694444	0.0235683	PDGFRB, PDGFRA, MUSK, TREM2, MST1R, ERBB3, ERBB4, ROR1, MET, CD44, GCN1, EPHA3, EPHB3, DDR2	1890	73	19333	1.96175	1	0.586101	0.579705
GOTERM_BP_DIRECT	GO:0007169~transmembrane receptor protein tyrosine kinase signaling pathway	18	0.892857	0.152123	LYN, PDGFRB, PDGFRA, MUSK, MST1R, PIK3CB, GFRA2, DOK1, DOK2, ERBB3, ERBB4, LCP2, FYN, ROR1, MET, EPHA3, EPHB3, DDR2	1890	133	19333	1.38439	1	1	0.989251
GOTERM_BP_DIRECT	GO:0018108~peptidyl-tyrosine phosphorylation	19	0.94246	0.158791	LYN, PDGFRB, PDGFRA, MUSK, CHKA, MST1R, CLK4, HIPK2, ERBB4, STK16, FYN, PTPN6, ROR1, PTPN4, MET, EPHA3, EPHB3, MAP2K6, DDR2	1890	143	19333	1.35911	1	1	0.989251
GOTERM_MF_DIRECT	GO:0004714~transmembrane receptor protein tyrosine kinase activity	16	0.793651	0.195484	LYN, PDGFRB, PDGFRA, MUSK, MST1R, CLK4, ERBB3, ERBB4, STK16, FYN, ROR1, MET, EPHA3, EPHB3, MAP2K6, DDR2	1918	116	18908	1.35975	1	1	0.98755
GOTERM_MF_DIRECT	GO:0004713~protein tyrosine kinase activity	13	0.644841	0.478058	LYN, PDGFRB, MUSK, CHKA, NPR2, MST1R, CLK4, HIPK2, ERBB3, ERBB4, FYN, MET, MAP2K6	1918	113	18908	1.13413	1	1	0.98755
Annotation Cluster 51	Enrichment Score: 0.849408776598719
Category	Term	Count	%	PValue	Genes	List Total	Pop Hits	Pop Total	Fold Enrichment	Bonferroni	Benjamini	FDR
GOTERM_MF_DIRECT	GO:0004115~3',5'-cyclic-AMP phosphodiesterase activity	5	0.248016	0.0712057	PDE1C, PDE1B, PDE4D, PDE4B, PDE7B	1918	16	18908	3.08068	1	1	0.98755
GOTERM_MF_DIRECT	GO:0004114~3',5'-cyclic-nucleotide phosphodiesterase activity	5	0.248016	0.157435	PDE1C, PDE1B, PDE4D, PDE4B, PDE7B	1918	21	18908	2.34719	1	1	0.98755
KEGG_PATHWAY	hsa05032:Morphine addiction	15	0.744048	0.164342	GABBR2, GABRB2, KCNJ5, PDE1C, PDE1B, GABRA5, PDE4D, PRKCA, ADCY2, ADCY6, GNG10, GNG2, PDE4B, PDE7B, KCNJ3	952	91	8205	1.42066	1	0.468578	0.397875
GOTERM_BP_DIRECT	GO:0006198~cAMP catabolic process	3	0.14881	0.217269	PDE4D, PDE4B, PDE7B	1890	9	19333	3.4097	1	1	0.989251
Annotation Cluster 52	Enrichment Score: 0.8192124298221617
Category	Term	Count	%	PValue	Genes	List Total	Pop Hits	Pop Total	Fold Enrichment	Bonferroni	Benjamini	FDR
GOTERM_BP_DIRECT	GO:0002026~regulation of the force of heart contraction	5	0.248016	0.0917936	CSRP3, CAMK2D, PLN, GAA, ATP2A2	1890	18	19333	2.84142	1	1	0.989251
GOTERM_BP_DIRECT	GO:0055119~relaxation of cardiac muscle	4	0.198413	0.150515	CAMK2D, RGS2, PLN, ATP2A2	1890	14	19333	2.9226	1	1	0.989251
GOTERM_CC_DIRECT	GO:0033017~sarcoplasmic reticulum membrane	6	0.297619	0.252331	CAMK2D, PLN, ATP2A2, ITPR2, CASQ1, TMEM38B	1952	36	20580	1.75717	1	1	0.93953
Annotation Cluster 53	Enrichment Score: 0.7971091849570635
Category	Term	Count	%	PValue	Genes	List Total	Pop Hits	Pop Total	Fold Enrichment	Bonferroni	Benjamini	FDR
KEGG_PATHWAY	hsa04725:Cholinergic synapse	22	1.09127	0.018731	CAMK2D, KCNJ12, CHRM4, CAMK2A, PIK3CD, ITPR2, PRKCA, ADCY2, PIK3CB, FOS, PIK3R6, PIK3CG, ADCY6, GNG10, GNG2, CAMK4, CREB3L1, CREB3L2, FYN, PLCB1, HRAS, KCNJ3	952	113	8205	1.67798	0.998292	0.104404	0.0886504
KEGG_PATHWAY	hsa04728:Dopaminergic synapse	20	0.992063	0.187796	GRIA1, KCNJ5, CAMK2D, CAMK2A, ITPR2, PRKCA, FOS, MAPK13, PPP1CA, PPP1CB, MAPK11, PPP1CC, GNG10, PPP3CB, GNG2, CREB3L1, CREB3L2, PLCB1, CLOCK, KCNJ3	952	132	8205	1.30586	1	0.503771	0.427758
KEGG_PATHWAY	hsa04713:Circadian entrainment	14	0.694444	0.332014	GRIA1, KCNJ5, CAMK2D, GUCY1B1, CAMK2A, PRKCA, ADCY2, FOS, ADCY6, PER2, GNG10, GNG2, PLCB1, KCNJ3	952	97	8205	1.24394	1	0.68847	0.584588
KEGG_PATHWAY	hsa04723:Retrograde endocannabinoid signaling	18	0.892857	0.554828	GRIA1, GABRB2, KCNJ5, DAGLA, GABRA5, NDUFA12, ITPR2, PRKCA, ADCY2, ADCY6, MAPK13, MAPK11, GNG10, GNG2, NAPEPLD, DAGLB, PLCB1, KCNJ3	952	148	8205	1.04822	1	0.93766	0.796179
Annotation Cluster 54	Enrichment Score: 0.7485058409997507
Category	Term	Count	%	PValue	Genes	List Total	Pop Hits	Pop Total	Fold Enrichment	Bonferroni	Benjamini	FDR
GOTERM_BP_DIRECT	GO:0000188~inactivation of MAPK activity	6	0.297619	0.0395308	DUSP5, DUSP3, DUSP10, RGS3, GPS1, DUSP8	1890	20	19333	3.06873	1	0.73482	0.726801
GOTERM_BP_DIRECT	GO:0035970~peptidyl-threonine dephosphorylation	6	0.297619	0.0906118	PDP1, DUSP5, DUSP10, DUSP8, PPM1E, PPP1CA	1890	25	19333	2.45498	1	1	0.989251
GOTERM_MF_DIRECT	GO:0051019~mitogen-activated protein kinase binding	6	0.297619	0.200724	DUSP5, DUSP10, MAPKAPK3, MICAL2, MAPKAPK5, DUSP8	1918	31	18908	1.90804	1	1	0.98755
GOTERM_BP_DIRECT	GO:0043409~negative regulation of MAPK cascade	7	0.347222	0.239891	DUSP5, DUSP3, DUSP10, CAV3, SPRY3, PEBP1, DUSP8	1890	43	19333	1.6652	1	1	0.989251
GOTERM_MF_DIRECT	GO:0008330~protein tyrosine/threonine phosphatase activity	3	0.14881	0.269264	DUSP5, DUSP10, DUSP8	1918	10	18908	2.95746	1	1	0.98755
GOTERM_MF_DIRECT	GO:0004721~phosphoprotein phosphatase activity	7	0.347222	0.32179	DUSP5, PPP1CC, DUSP10, CTDSPL, SSH2, DUSP8, PPP1CA	1918	46	18908	1.50016	1	1	0.98755
GOTERM_MF_DIRECT	GO:0017017~MAP kinase tyrosine/serine/threonine phosphatase activity	3	0.14881	0.385456	DUSP5, DUSP10, DUSP8	1918	13	18908	2.27497	1	1	0.98755
Annotation Cluster 55	Enrichment Score: 0.7411393821315235
Category	Term	Count	%	PValue	Genes	List Total	Pop Hits	Pop Total	Fold Enrichment	Bonferroni	Benjamini	FDR
GOTERM_BP_DIRECT	GO:0015813~L-glutamate transport	5	0.248016	0.107696	EPM2A, ARL6IP5, SLC1A2, SLC25A12, SLC25A22	1890	19	19333	2.69187	1	1	0.989251
GOTERM_BP_DIRECT	GO:0070778~L-aspartate transport	3	0.14881	0.144015	SLC1A2, SLC25A12, SLC25A22	1890	7	19333	4.3839	1	1	0.989251
GOTERM_MF_DIRECT	GO:0005313~L-glutamate transmembrane transporter activity	3	0.14881	0.385456	SLC1A2, SLC25A12, SLC25A22	1918	13	18908	2.27497	1	1	0.98755
Annotation Cluster 56	Enrichment Score: 0.735981936086239
Category	Term	Count	%	PValue	Genes	List Total	Pop Hits	Pop Total	Fold Enrichment	Bonferroni	Benjamini	FDR
GOTERM_CC_DIRECT	GO:0031931~TORC1 complex	3	0.14881	0.104158	RPTOR, SMG1, MLST8	1952	6	20580	5.27152	1	0.637791	0.598553
GOTERM_BP_DIRECT	GO:0031929~TOR signaling	5	0.248016	0.161876	RPTOR, SMG1, RPS6KB2, MLST8, FNIP1	1890	22	19333	2.3248	1	1	0.989251
GOTERM_BP_DIRECT	GO:0038202~TORC1 signaling	3	0.14881	0.367432	RPTOR, SMG1, MLST8	1890	13	19333	2.36056	1	1	0.989251
Annotation Cluster 57	Enrichment Score: 0.6304085912634234
Category	Term	Count	%	PValue	Genes	List Total	Pop Hits	Pop Total	Fold Enrichment	Bonferroni	Benjamini	FDR
GOTERM_MF_DIRECT	GO:0047238~glucuronosyl-N-acetylgalactosaminyl-proteoglycan 4-beta-N-acetylgalactosaminyltransferase activity	3	0.14881	0.116977	CSGALNACT1, CHPF, CHSY3	1918	6	18908	4.92909	1	1	0.98755
GOTERM_MF_DIRECT	GO:0008376~acetylgalactosaminyltransferase activity	5	0.248016	0.244031	CSGALNACT1, B3GNT9, CHPF, B3GNT5, CHSY3	1918	25	18908	1.97164	1	1	0.98755
GOTERM_BP_DIRECT	GO:0030206~chondroitin sulfate biosynthetic process	4	0.198413	0.254657	CSGALNACT1, CHPF, CHSY3, CHST3	1890	18	19333	2.27313	1	1	0.989251
KEGG_PATHWAY	hsa00532:Glycosaminoglycan biosynthesis - chondroitin sulfate / dermatan sulfate	4	0.198413	0.41387	CSGALNACT1, CHPF, CHSY3, CHST3	952	20	8205	1.72374	1	0.794818	0.67489
Annotation Cluster 58	Enrichment Score: 0.6269926221892372
Category	Term	Count	%	PValue	Genes	List Total	Pop Hits	Pop Total	Fold Enrichment	Bonferroni	Benjamini	FDR
GOTERM_BP_DIRECT	GO:0070213~protein auto-ADP-ribosylation	4	0.198413	0.105019	PARP3, TIPARP, PARP16, PARP8	1890	12	19333	3.4097	1	1	0.989251
GOTERM_BP_DIRECT	GO:0006471~protein ADP-ribosylation	5	0.248016	0.202431	PARP3, TIPARP, SIRT5, PARP16, PARP8	1890	24	19333	2.13106	1	1	0.989251
GOTERM_MF_DIRECT	GO:1990404~protein ADP-ribosylase activity	4	0.198413	0.273167	PARP3, TIPARP, PARP16, PARP8	1918	18	18908	2.19071	1	1	0.98755
GOTERM_MF_DIRECT	GO:0003950~NAD+ ADP-ribosyltransferase activity	5	0.248016	0.290689	PARP3, TIPARP, SIRT5, PARP16, PARP8	1918	27	18908	1.82559	1	1	0.98755
GOTERM_MF_DIRECT	GO:0016779~nucleotidyltransferase activity	7	0.347222	0.434148	PARP3, TIPARP, NMNAT3, PARP16, RPAP1, PAPSS1, PARP8	1918	52	18908	1.32706	1	1	0.98755
Annotation Cluster 59	Enrichment Score: 0.6226618658617639
Category	Term	Count	%	PValue	Genes	List Total	Pop Hits	Pop Total	Fold Enrichment	Bonferroni	Benjamini	FDR
GOTERM_BP_DIRECT	GO:0006002~fructose 6-phosphate metabolic process	4	0.198413	0.0846868	GFPT2, GFPT1, FBP2, HK2	1890	11	19333	3.71967	1	0.992609	0.981777
GOTERM_MF_DIRECT	GO:0097367~carbohydrate derivative binding	3	0.14881	0.191006	GPI, GFPT2, GFPT1	1918	8	18908	3.69682	1	1	0.98755
GOTERM_BP_DIRECT	GO:0006048~UDP-N-acetylglucosamine biosynthetic process	3	0.14881	0.217269	GFPT2, GFPT1, UAP1L1	1890	9	19333	3.4097	1	1	0.989251
KEGG_PATHWAY	hsa01250:Biosynthesis of nucleotide sugars	6	0.297619	0.430729	GPI, UGP2, GFPT2, GFPT1, UAP1L1, HK2	952	37	8205	1.39763	1	0.822521	0.698413
KEGG_PATHWAY	hsa00520:Amino sugar and nucleotide sugar metabolism	7	0.347222	0.508893	GPI, UGP2, GFPT2, GFPT1, HEXA, UAP1L1, HK2	952	49	8205	1.23124	1	0.886628	0.752847
Annotation Cluster 60	Enrichment Score: 0.6136088115626931
Category	Term	Count	%	PValue	Genes	List Total	Pop Hits	Pop Total	Fold Enrichment	Bonferroni	Benjamini	FDR
GOTERM_CC_DIRECT	GO:0032300~mismatch repair complex	4	0.198413	0.0978715	MSH6, MSH3, MLH1, PMS1	1952	12	20580	3.51434	1	0.62498	0.58653
GOTERM_MF_DIRECT	GO:0030983~mismatched DNA binding	4	0.198413	0.114377	MSH6, MSH3, MLH1, PMS1	1918	12	18908	3.28606	1	1	0.98755
KEGG_PATHWAY	hsa03430:Mismatch repair	4	0.198413	0.508308	MSH6, RFC1, MSH3, MLH1	952	23	8205	1.4989	1	0.886628	0.752847
GOTERM_BP_DIRECT	GO:0006298~mismatch repair	4	0.198413	0.617225	MSH6, MSH3, MLH1, PMS1	1890	32	19333	1.27864	1	1	0.989251
Annotation Cluster 61	Enrichment Score: 0.6133872345936547
Category	Term	Count	%	PValue	Genes	List Total	Pop Hits	Pop Total	Fold Enrichment	Bonferroni	Benjamini	FDR
GOTERM_BP_DIRECT	GO:0031669~cellular response to nutrient levels	6	0.297619	0.0571182	RPTOR, PRKAA2, MLST8, ULK1, PRKAB1, PRKAG3	1890	22	19333	2.78975	1	0.832412	0.823328
GOTERM_CC_DIRECT	GO:0031588~nucleotide-activated protein kinase complex	3	0.14881	0.280492	PRKAA2, PRKAB1, PRKAG3	1952	11	20580	2.87537	1	1	0.93953
GOTERM_BP_DIRECT	GO:0006633~fatty acid biosynthetic process	4	0.198413	0.901869	ELOVL1, PRKAA2, PRKAB1, PRKAG3	1890	53	19333	0.772008	1	1	0.989251
Annotation Cluster 62	Enrichment Score: 0.6067572096292835
Category	Term	Count	%	PValue	Genes	List Total	Pop Hits	Pop Total	Fold Enrichment	Bonferroni	Benjamini	FDR
GOTERM_CC_DIRECT	GO:0005784~Sec61 translocon complex	3	0.14881	0.104158	SEC61A2, SEC61A1, SEC61B	1952	6	20580	5.27152	1	0.637791	0.598553
GOTERM_BP_DIRECT	GO:0006616~SRP-dependent cotranslational protein targeting to membrane, translocation	3	0.14881	0.180078	SEC61A2, SEC61A1, SEC61B	1890	8	19333	3.83591	1	1	0.989251
GOTERM_BP_DIRECT	GO:0031204~posttranslational protein targeting to membrane, translocation	3	0.14881	0.180078	SEC61A2, SEC61A1, SEC61B	1890	8	19333	3.83591	1	1	0.989251
KEGG_PATHWAY	hsa05110:Vibrio cholerae infection	8	0.396825	0.358389	SEC61A2, ATP6V1A, SEC61A1, PRKCA, SEC61B, ATP6V0D2, ACTG1, ATP6V0A1	952	50	8205	1.37899	1	0.734154	0.623379
KEGG_PATHWAY	hsa03060:Protein export	3	0.14881	0.764264	SEC61A2, SEC61A1, SEC61B	952	23	8205	1.12418	1	1	0.851632
Annotation Cluster 63	Enrichment Score: 0.5868490570441935
Category	Term	Count	%	PValue	Genes	List Total	Pop Hits	Pop Total	Fold Enrichment	Bonferroni	Benjamini	FDR
GOTERM_BP_DIRECT	GO:0042391~regulation of membrane potential	17	0.843254	0.0386219	KCNH2, CHRNA1, GABRB2, PXK, KCNH6, CHRNA5, CAV3, GABRA5, LRRK2, CHRNA9, SLC4A4, CHRND, RIMS4, CHRNG, PIEZO2, DLD, SLC26A5	1890	102	19333	1.70485	1	0.729953	0.721987
GOTERM_CC_DIRECT	GO:0099060~integral component of postsynaptic specialization membrane	6	0.297619	0.0818624	CHRNA1, GABRB2, CHRND, CDH2, GABRA5, CHRNA9	1952	25	20580	2.53033	1	0.566206	0.531372
GOTERM_MF_DIRECT	GO:0022848~acetylcholine-gated cation-selective channel activity	5	0.248016	0.102019	CHRNA1, CHRND, CHRNA5, CHRNG, CHRNA9	1918	18	18908	2.73838	1	1	0.98755
GOTERM_BP_DIRECT	GO:0034220~ion transmembrane transport	19	0.94246	0.119709	GRIA1, CHRNA1, GABRB2, CHRNA5, GABRA5, ATP10D, CHRNA9, ANO8, CYBB, ATP2A2, WWP1, ATP10A, GRIK1, NALCN, CHRND, GJA1, CHRNG, S100A6, KCNK3	1890	137	19333	1.41863	1	1	0.989251
GOTERM_CC_DIRECT	GO:0099634~postsynaptic specialization membrane	6	0.297619	0.165381	CHRNA1, GABRB2, CHRND, CDH2, GABRA5, CHRNA9	1952	31	20580	2.04059	1	0.879237	0.825145
GOTERM_CC_DIRECT	GO:0005892~acetylcholine-gated channel complex	4	0.198413	0.188829	CHRNA1, CHRND, CHRNA5, CHRNA9	1952	16	20580	2.63576	1	0.879237	0.825145
GOTERM_MF_DIRECT	GO:1904315~transmitter-gated ion channel activity involved in regulation of postsynaptic membrane potential	9	0.446429	0.231056	GRIA1, CHRNA1, GABRB2, CHRND, CHRNA5, CHRNG, GABRA5, CHRNA9, GRIK1	1918	58	18908	1.52972	1	1	0.98755
GOTERM_MF_DIRECT	GO:0005231~excitatory extracellular ligand-gated ion channel activity	7	0.347222	0.340402	CHRNA1, GABRB2, CHRND, CHRNA5, CHRNG, GABRA5, CHRNA9	1918	47	18908	1.46824	1	1	0.98755
GOTERM_BP_DIRECT	GO:0050877~neurological system process	7	0.347222	0.380741	CHRNA1, GABRB2, CHRND, CHRNA5, CHRNG, GABRA5, CHRNA9	1890	51	19333	1.40399	1	1	0.989251
GOTERM_BP_DIRECT	GO:0007271~synaptic transmission, cholinergic	4	0.198413	0.447321	CHRNA1, RIC3, CHRNA5, CHRNG	1890	25	19333	1.63666	1	1	0.989251
GOTERM_MF_DIRECT	GO:0015464~acetylcholine receptor activity	3	0.14881	0.458389	CHRNA1, CHRNA5, CHRNG	1918	15	18908	1.97164	1	1	0.98755
GOTERM_MF_DIRECT	GO:0005230~extracellular ligand-gated ion channel activity	4	0.198413	0.598568	CHRNA1, GABRB2, CHRND, GABRA5	1918	30	18908	1.31442	1	1	0.98755
GOTERM_MF_DIRECT	GO:0030594~neurotransmitter receptor activity	9	0.446429	0.613739	CHRNA1, GABRB2, CHRND, CHRNA5, CHRNG, GABRA5, CHRM4, CHRNA9, HTR4	1918	83	18908	1.06896	1	1	0.98755
GOTERM_BP_DIRECT	GO:0060079~excitatory postsynaptic potential	9	0.446429	0.663273	CHRNA1, GABRB2, CHRND, P2RX5, CHRNA5, CHRNG, GABRA5, LRRK2, CHRNA9	1890	90	19333	1.02291	1	1	0.989251
GOTERM_MF_DIRECT	GO:0004888~transmembrane signaling receptor activity	16	0.793651	0.872974	CHRNA1, GABBR2, GABRB2, LAG3, CHRNA5, CHRNA9, TREM2, ANTXR1, MARCO, CHRND, P2RX5, ERBB3, CHRNG, TLR7, TLR4, CD44	1918	189	18908	0.834555	1	1	0.98755
Annotation Cluster 64	Enrichment Score: 0.5783296634470702
Category	Term	Count	%	PValue	Genes	List Total	Pop Hits	Pop Total	Fold Enrichment	Bonferroni	Benjamini	FDR
GOTERM_BP_DIRECT	GO:0009134~nucleoside diphosphate catabolic process	3	0.14881	0.217269	ENTPD1, ENTPD2, ENTPD6	1890	9	19333	3.4097	1	1	0.989251
GOTERM_MF_DIRECT	GO:0004382~guanosine-diphosphatase activity	3	0.14881	0.269264	ENTPD1, ENTPD2, ENTPD6	1918	10	18908	2.95746	1	1	0.98755
GOTERM_MF_DIRECT	GO:0045134~uridine-diphosphatase activity	3	0.14881	0.269264	ENTPD1, ENTPD2, ENTPD6	1918	10	18908	2.95746	1	1	0.98755
GOTERM_MF_DIRECT	GO:0017110~nucleoside-diphosphatase activity	3	0.14881	0.30855	ENTPD1, ENTPD2, ENTPD6	1918	11	18908	2.6886	1	1	0.98755
Annotation Cluster 65	Enrichment Score: 0.5627311164882778
Category	Term	Count	%	PValue	Genes	List Total	Pop Hits	Pop Total	Fold Enrichment	Bonferroni	Benjamini	FDR
GOTERM_MF_DIRECT	GO:0005248~voltage-gated sodium channel activity	5	0.248016	0.199303	SCN4A, SCN5A, PKD2, NALCN, SCN2B	1918	23	18908	2.14308	1	1	0.98755
GOTERM_MF_DIRECT	GO:0005244~voltage-gated ion channel activity	9	0.446429	0.231056	CLIC6, CLIC5, KCNU1, CYBB, SCN4A, SCN5A, PKD2, NALCN, SCN2B	1918	58	18908	1.52972	1	1	0.98755
GOTERM_MF_DIRECT	GO:0005261~cation channel activity	7	0.347222	0.249358	TRPC6, TRPV2, PIEZO2, SCN4A, SCN5A, PKD2, NALCN	1918	42	18908	1.64303	1	1	0.98755
GOTERM_CC_DIRECT	GO:0001518~voltage-gated sodium channel complex	3	0.14881	0.488676	SCN4A, SCN5A, SCN2B	1952	17	20580	1.86054	1	1	0.93953
Annotation Cluster 66	Enrichment Score: 0.5417920229483644
Category	Term	Count	%	PValue	Genes	List Total	Pop Hits	Pop Total	Fold Enrichment	Bonferroni	Benjamini	FDR
KEGG_PATHWAY	hsa05235:PD-L1 expression and PD-1 checkpoint pathway in cancer	14	0.694444	0.227421	PIK3CD, NFATC1, PIK3CB, FOS, MAPK13, MAPK11, PPP3CB, RPS6KB2, PTPN6, PDCD1, RAF1, HRAS, TLR4, MAP2K6	952	89	8205	1.35575	1	0.577957	0.49075
KEGG_PATHWAY	hsa05167:Kaposi sarcoma-associated herpesvirus infection	26	1.28968	0.315983	TCF7, LEF1, PIK3CD, ITPR2, PIK3CB, FGF2, PIK3R6, PIK3CG, PPP3CB, GNG10, MAP1LC3A, GNG2, MAP1LC3C, BAK1, HRAS, MAP2K6, LYN, CREBBP, NFATC1, FOS, ATG14, MAPK13, MAPK11, RCAN1, CYCS, RAF1	952	194	8205	1.15508	1	0.671842	0.57047
KEGG_PATHWAY	hsa05170:Human immunodeficiency virus 1 infection	28	1.38889	0.329708	CUL5, CXCR4, PIK3CD, ITPR2, PIK3CB, DCAF1, PAK1, PPP3CB, GNG10, GNG2, PAK6, ELOB, BAK1, PAK3, HRAS, MAP2K6, FBXW11, PRKCA, NFATC1, FOS, MAPK13, RBX1, DDB1, MAPK11, RPS6KB2, CYCS, RAF1, TLR4	952	212	8205	1.13832	1	0.68791	0.584113
Annotation Cluster 67	Enrichment Score: 0.5383248594566117
Category	Term	Count	%	PValue	Genes	List Total	Pop Hits	Pop Total	Fold Enrichment	Bonferroni	Benjamini	FDR
GOTERM_CC_DIRECT	GO:0005602~complement component C1 complex	3	0.14881	0.0252474	C1QB, C1QA, C1QC	1952	3	20580	10.543	1	0.25481	0.239134
KEGG_PATHWAY	hsa05133:Pertussis	13	0.644841	0.164973	C1QB, C1QA, C1S, C1R, ITGB2, LY96, NOD1, FOS, MAPK13, MAPK11, ITGA5, TLR4, C1QC	952	76	8205	1.47425	1	0.468578	0.397875
GOTERM_BP_DIRECT	GO:0098883~synapse disassembly	3	0.14881	0.180078	C1QB, C1QA, C1QC	1890	8	19333	3.83591	1	1	0.989251
KEGG_PATHWAY	hsa05150:Staphylococcus aureus infection	10	0.496032	0.797074	C1QB, CFD, C1QA, C1S, C1R, ITGB2, FGG, KRT24, MASP1, C1QC	952	96	8205	0.897781	1	1	0.851632
GOTERM_BP_DIRECT	GO:0006958~complement activation, classical pathway	7	0.347222	0.985304	C1QB, C1QA, C1S, IGLL1, C1R, CLU, C1QC	1890	124	19333	0.577449	1	1	0.989251
KEGG_PATHWAY	hsa05322:Systemic lupus erythematosus	6	0.297619	0.99975	C1QB, C1QA, C1S, C1R, ACTN1, C1QC	952	136	8205	0.380237	1	1	0.99975
Annotation Cluster 68	Enrichment Score: 0.5306870537800911
Category	Term	Count	%	PValue	Genes	List Total	Pop Hits	Pop Total	Fold Enrichment	Bonferroni	Benjamini	FDR
GOTERM_BP_DIRECT	GO:0006491~N-glycan processing	6	0.297619	0.0321585	FUT8, MAN2A2, ST8SIA2, ST8SIA4, MAN1A1, GANC	1890	19	19333	3.23024	1	0.654863	0.647717
KEGG_PATHWAY	hsa00513:Various types of N-glycan biosynthesis	4	0.198413	0.846208	FUT8, MAN2A2, HEXA, MAN1A1	952	39	8205	0.883969	1	1	0.851632
KEGG_PATHWAY	hsa00510:N-Glycan biosynthesis	4	0.198413	0.940083	FUT8, ST6GAL2, MAN2A2, MAN1A1	952	50	8205	0.689496	1	1	0.940083
Annotation Cluster 69	Enrichment Score: 0.5209957886633967
Category	Term	Count	%	PValue	Genes	List Total	Pop Hits	Pop Total	Fold Enrichment	Bonferroni	Benjamini	FDR
GOTERM_MF_DIRECT	GO:0015267~channel activity	6	0.297619	0.102387	PANX1, CHRNG, TRPA1, AQP4, AQP3, AQP1	1918	25	18908	2.36596	1	1	0.98755
GOTERM_BP_DIRECT	GO:0003091~renal water homeostasis	4	0.198413	0.282212	AQP4, AQP3, ADCY6, AQP1	1890	19	19333	2.15349	1	1	0.989251
GOTERM_MF_DIRECT	GO:0015250~water channel activity	3	0.14881	0.458389	AQP4, AQP3, AQP1	1918	15	18908	1.97164	1	1	0.98755
GOTERM_BP_DIRECT	GO:0006833~water transport	3	0.14881	0.622248	AQP4, AQP3, AQP1	1890	21	19333	1.4613	1	1	0.989251
Annotation Cluster 70	Enrichment Score: 0.5034046384724127
Category	Term	Count	%	PValue	Genes	List Total	Pop Hits	Pop Total	Fold Enrichment	Bonferroni	Benjamini	FDR
GOTERM_CC_DIRECT	GO:0042564~NLS-dependent protein nuclear import complex	4	0.198413	0.0614803	KPNA7, KPNA5, KPNA2, KPNA3	1952	10	20580	4.21721	1	0.469772	0.440871
GOTERM_CC_DIRECT	GO:0043657~host cell	3	0.14881	0.207346	NUP153, KPNA2, KPNA3	1952	9	20580	3.51434	1	0.953894	0.895209
GOTERM_MF_DIRECT	GO:0008139~nuclear localization sequence binding	5	0.248016	0.290689	KPNA7, NUP153, KPNA5, KPNA2, KPNA3	1918	27	18908	1.82559	1	1	0.98755
GOTERM_BP_DIRECT	GO:0006607~NLS-bearing protein import into nucleus	4	0.198413	0.310002	KPNA7, KPNA5, KPNA2, KPNA3	1890	20	19333	2.04582	1	1	0.989251
GOTERM_MF_DIRECT	GO:0061608~nuclear import signal receptor activity	4	0.198413	0.330971	KPNA7, KPNA5, KPNA2, KPNA3	1918	20	18908	1.97164	1	1	0.98755
GOTERM_BP_DIRECT	GO:0006606~protein import into nucleus	9	0.446429	0.808556	LRRK2, KPNA7, NUP153, KPNA5, PRICKLE1, KPNA2, KPNA3, ABRA, APPL2	1890	104	19333	0.885211	1	1	0.989251
KEGG_PATHWAY	hsa03013:Nucleocytoplasmic transport	8	0.396825	0.973741	EEF1A1, PNN, AHCTF1, KPNA7, NUP153, KPNA5, KPNA2, KPNA3	952	108	8205	0.638422	1	1	0.973741
Annotation Cluster 71	Enrichment Score: 0.49401385736606906
Category	Term	Count	%	PValue	Genes	List Total	Pop Hits	Pop Total	Fold Enrichment	Bonferroni	Benjamini	FDR
GOTERM_BP_DIRECT	GO:0071526~semaphorin-plexin signaling pathway	7	0.347222	0.12115	SEMA7A, SEMA6A, SEMA3A, PLXNA2, PLXNB3, SEMA3G, MET	1890	35	19333	2.04582	1	1	0.989251
GOTERM_BP_DIRECT	GO:0050919~negative chemotaxis	7	0.347222	0.176418	SEMA7A, SEMA6A, SEMA3A, SEMA3G, APOA1, ITGAV, SLIT3	1890	39	19333	1.83599	1	1	0.989251
GOTERM_MF_DIRECT	GO:0045499~chemorepellent activity	5	0.248016	0.338387	SEMA7A, SEMA6A, SEMA3A, SEMA3G, APOA1	1918	29	18908	1.69969	1	1	0.98755
GOTERM_MF_DIRECT	GO:0030215~semaphorin receptor binding	4	0.198413	0.417019	SEMA7A, SEMA6A, SEMA3A, SEMA3G	1918	23	18908	1.71447	1	1	0.98755
GOTERM_BP_DIRECT	GO:0048843~negative regulation of axon extension involved in axon guidance	4	0.198413	0.524427	SEMA7A, SEMA6A, SEMA3A, SEMA3G	1890	28	19333	1.4613	1	1	0.989251
GOTERM_BP_DIRECT	GO:0001755~neural crest cell migration	5	0.248016	0.686749	SEMA7A, SEMA6A, ERBB4, SEMA3A, SEMA3G	1890	47	19333	1.0882	1	1	0.989251
Annotation Cluster 72	Enrichment Score: 0.48306097368346135
Category	Term	Count	%	PValue	Genes	List Total	Pop Hits	Pop Total	Fold Enrichment	Bonferroni	Benjamini	FDR
GOTERM_MF_DIRECT	GO:0004622~lysophospholipase activity	7	0.347222	0.0292839	PLA2G4F, ABHD4, PNPLA8, ASPG, GDE1, PLA2G4A, PLB1	1918	24	18908	2.8753	1	0.677603	0.668788
GOTERM_BP_DIRECT	GO:0046475~glycerophospholipid catabolic process	5	0.248016	0.05164	PLA2G4F, GDE1, PLA2G4A, ENPP6, GPCPD1	1890	15	19333	3.4097	1	0.788684	0.780078
GOTERM_MF_DIRECT	GO:0004623~phospholipase A2 activity	5	0.248016	0.433771	PLA2G4F, PNPLA3, PGAP6, PLA2G4A, PLB1	1918	33	18908	1.49366	1	1	0.98755
KEGG_PATHWAY	hsa00592:alpha-Linolenic acid metabolism	3	0.14881	0.82128	PLA2G4F, PLA2G4A, PLB1	952	26	8205	0.994465	1	1	0.851632
KEGG_PATHWAY	hsa00591:Linoleic acid metabolism	3	0.14881	0.877977	PLA2G4F, PLA2G4A, PLB1	952	30	8205	0.86187	1	1	0.877977
KEGG_PATHWAY	hsa00590:Arachidonic acid metabolism	5	0.248016	0.934451	PLA2G4F, CYP2U1, PLA2G4A, PTGDS, PLB1	952	61	8205	0.706451	1	1	0.934451
KEGG_PATHWAY	hsa00565:Ether lipid metabolism	4	0.198413	0.940083	PLA2G4F, PLA2G4A, ENPP6, PLB1	952	50	8205	0.689496	1	1	0.940083
Annotation Cluster 73	Enrichment Score: 0.46802795118527
Category	Term	Count	%	PValue	Genes	List Total	Pop Hits	Pop Total	Fold Enrichment	Bonferroni	Benjamini	FDR
GOTERM_MF_DIRECT	GO:0050135~NAD(P)+ nucleosidase activity	4	0.198413	0.216636	BST1, CD38, TLR4, IL18R1	1918	16	18908	2.46455	1	1	0.98755
GOTERM_MF_DIRECT	GO:0061809~NAD+ nucleotidase, cyclic ADP-ribose generating	4	0.198413	0.216636	BST1, CD38, TLR4, IL18R1	1918	16	18908	2.46455	1	1	0.98755
GOTERM_BP_DIRECT	GO:0030890~positive regulation of B cell proliferation	4	0.198413	0.840342	BST1, CD81, CD38, TLR4	1890	46	19333	0.889487	1	1	0.989251
Annotation Cluster 74	Enrichment Score: 0.42842624017873615
Category	Term	Count	%	PValue	Genes	List Total	Pop Hits	Pop Total	Fold Enrichment	Bonferroni	Benjamini	FDR
GOTERM_BP_DIRECT	GO:0044772~mitotic cell cycle phase transition	5	0.248016	0.202431	CCND2, CCNG2, CCNG1, LZTS1, CCNJL	1890	24	19333	2.13106	1	1	0.989251
GOTERM_CC_DIRECT	GO:0000307~cyclin-dependent protein kinase holoenzyme complex	6	0.297619	0.34773	CCND2, CCNG2, CCNG1, CCNL1, CDK14, CCNJL	1952	41	20580	1.54288	1	1	0.93953
GOTERM_MF_DIRECT	GO:0016538~cyclin-dependent protein serine/threonine kinase regulator activity	5	0.248016	0.457127	CCND2, CCNG2, CCNG1, CCNL1, CCNJL	1918	34	18908	1.44973	1	1	0.98755
GOTERM_BP_DIRECT	GO:0000079~regulation of cyclin-dependent protein serine/threonine kinase activity	6	0.297619	0.600814	CDKN2C, CCND2, CCNG2, CCNG1, CCNL1, CCNJL	1890	53	19333	1.15801	1	1	0.989251
Annotation Cluster 75	Enrichment Score: 0.41137719261168887
Category	Term	Count	%	PValue	Genes	List Total	Pop Hits	Pop Total	Fold Enrichment	Bonferroni	Benjamini	FDR
GOTERM_BP_DIRECT	GO:0009755~hormone-mediated signaling pathway	8	0.396825	0.257483	GHR, KDM3A, RXRA, GCGR, FSHR, NR1D2, ADIPOR2, CRHR2	1890	53	19333	1.54402	1	1	0.989251
GOTERM_MF_DIRECT	GO:0017046~peptide hormone binding	7	0.347222	0.267065	GHR, VIPR2, NPR2, GCGR, FSHR, SLC40A1, CRHR2	1918	43	18908	1.60482	1	1	0.98755
GOTERM_MF_DIRECT	GO:0008528~G-protein coupled peptide receptor activity	4	0.198413	0.84821	VIPR2, GCGR, FSHR, CRHR2	1918	45	18908	0.876283	1	1	0.98755
Annotation Cluster 76	Enrichment Score: 0.3786546996048074
Category	Term	Count	%	PValue	Genes	List Total	Pop Hits	Pop Total	Fold Enrichment	Bonferroni	Benjamini	FDR
GOTERM_BP_DIRECT	GO:0001676~long-chain fatty acid metabolic process	5	0.248016	0.290465	CPT1A, ACSL1, PNPLA3, ACSL4, PAM	1890	28	19333	1.82663	1	1	0.989251
KEGG_PATHWAY	hsa00071:Fatty acid degradation	7	0.347222	0.380749	CPT1A, ACAA2, ALDH2, CYP2U1, ADH1C, ACSL1, ACSL4	952	43	8205	1.40304	1	0.766031	0.650447
KEGG_PATHWAY	hsa01212:Fatty acid metabolism	7	0.347222	0.661155	ELOVL1, CPT1A, ACAA2, ACSL1, SCD, TECR, ACSL4	952	57	8205	1.05844	1	1	0.851632
Annotation Cluster 77	Enrichment Score: 0.3703008845688213
Category	Term	Count	%	PValue	Genes	List Total	Pop Hits	Pop Total	Fold Enrichment	Bonferroni	Benjamini	FDR
GOTERM_CC_DIRECT	GO:0005885~Arp2/3 protein complex	3	0.14881	0.280492	ACTR3, ARPC1A, ARPC5	1952	11	20580	2.87537	1	1	0.93953
GOTERM_BP_DIRECT	GO:0034314~Arp2/3 complex-mediated actin nucleation	4	0.198413	0.447321	ACTR3, ARPC1A, ARPC5, IQGAP2	1890	25	19333	1.63666	1	1	0.989251
GOTERM_CC_DIRECT	GO:0035861~site of double-strand break	8	0.396825	0.617388	ACTR3, DDB1, UFL1, PARP3, ARPC1A, RBBP8, ESCO2, ARPC5	1952	78	20580	1.08134	1	1	0.93953
Annotation Cluster 78	Enrichment Score: 0.35211197085764123
Category	Term	Count	%	PValue	Genes	List Total	Pop Hits	Pop Total	Fold Enrichment	Bonferroni	Benjamini	FDR
GOTERM_MF_DIRECT	GO:1904315~transmitter-gated ion channel activity involved in regulation of postsynaptic membrane potential	9	0.446429	0.231056	GRIA1, CHRNA1, GABRB2, CHRND, CHRNA5, CHRNG, GABRA5, CHRNA9, GRIK1	1918	58	18908	1.52972	1	1	0.98755
GOTERM_BP_DIRECT	GO:0099505~regulation of presynaptic membrane potential	5	0.248016	0.336326	GRIA1, GABRB2, KCNC2, GABRA5, KCNJ3	1890	30	19333	1.70485	1	1	0.989251
GOTERM_MF_DIRECT	GO:0099507~ligand-gated ion channel activity involved in regulation of presynaptic membrane potential	3	0.14881	0.52603	GRIA1, GABRB2, GABRA5	1918	17	18908	1.73968	1	1	0.98755
KEGG_PATHWAY	hsa05033:Nicotine addiction	3	0.14881	0.95513	GRIA1, GABRB2, GABRA5	952	40	8205	0.646402	1	1	0.95513
Annotation Cluster 79	Enrichment Score: 0.3379951864221772
Category	Term	Count	%	PValue	Genes	List Total	Pop Hits	Pop Total	Fold Enrichment	Bonferroni	Benjamini	FDR
GOTERM_BP_DIRECT	GO:0046856~phosphatidylinositol dephosphorylation	5	0.248016	0.382433	MTMR10, MTMR9, OCRL, SYNJ2, MTMR7	1890	32	19333	1.5983	1	1	0.989251
GOTERM_BP_DIRECT	GO:0006661~phosphatidylinositol biosynthetic process	6	0.297619	0.47176	PITPNM1, PITPNM3, OCRL, SYNJ2, FGF2, MTMR7	1890	46	19333	1.33423	1	1	0.989251
GOTERM_BP_DIRECT	GO:0046855~inositol phosphate dephosphorylation	3	0.14881	0.536707	OCRL, SYNJ2, MTMR7	1890	18	19333	1.70485	1	1	0.989251
Annotation Cluster 80	Enrichment Score: 0.3044861504744901
Category	Term	Count	%	PValue	Genes	List Total	Pop Hits	Pop Total	Fold Enrichment	Bonferroni	Benjamini	FDR
GOTERM_BP_DIRECT	GO:0008611~ether lipid biosynthetic process	3	0.14881	0.144015	PEX7, GNPAT, FAR1	1890	7	19333	4.3839	1	1	0.989251
GOTERM_CC_DIRECT	GO:0005778~peroxisomal membrane	9	0.446429	0.329576	FNDC5, PEX7, GNPAT, PNPLA8, ACSL1, ACSL4, PJVK, FAR1, PEX11G	1952	69	20580	1.37518	1	1	0.93953
GOTERM_CC_DIRECT	GO:0005782~peroxisomal matrix	5	0.248016	0.752702	FABP1, PEX7, GNPAT, PHYH, NUDT19	1952	53	20580	0.994626	1	1	0.93953
KEGG_PATHWAY	hsa04146:Peroxisome	8	0.396825	0.852852	PEX7, GNPAT, PHYH, ACSL1, NUDT19, ACSL4, FAR1, PEX11G	952	82	8205	0.840849	1	1	0.852852
GOTERM_CC_DIRECT	GO:0005777~peroxisome	6	0.297619	0.985621	PEX7, GNPAT, PHYH, PNPLA8, FAR1, PEX11G	1952	113	20580	0.559807	1	1	0.985621
Annotation Cluster 81	Enrichment Score: 0.29175023735782063
Category	Term	Count	%	PValue	Genes	List Total	Pop Hits	Pop Total	Fold Enrichment	Bonferroni	Benjamini	FDR
GOTERM_BP_DIRECT	GO:0016266~O-glycan processing	7	0.347222	0.207286	GALNT7, B3GNT5, ST3GAL4, GCNT4, GXYLT2, GALNT9, B4GALT5	1890	41	19333	1.74643	1	1	0.989251
GOTERM_BP_DIRECT	GO:0006493~protein O-linked glycosylation	6	0.297619	0.547571	GALNT7, GALNT16, TET2, GCNT4, GALNT9, FKTN	1890	50	19333	1.22749	1	1	0.989251
KEGG_PATHWAY	hsa00512:Mucin type O-glycan biosynthesis	5	0.248016	0.613508	GALNT7, GALNT16, GCNT4, GALNT9, B4GALT5	952	36	8205	1.19704	1	1	0.851632
GOTERM_MF_DIRECT	GO:0004653~polypeptide N-acetylgalactosaminyltransferase activity	3	0.14881	0.616239	GALNT7, GALNT16, GALNT9	1918	20	18908	1.47873	1	1	0.98755
KEGG_PATHWAY	hsa00514:Other types of O-glycan biosynthesis	5	0.248016	0.810341	GALNT7, ST6GAL2, GALNT16, GXYLT2, GALNT9	952	47	8205	0.916883	1	1	0.851632
Annotation Cluster 82	Enrichment Score: 0.27629632412705074
Category	Term	Count	%	PValue	Genes	List Total	Pop Hits	Pop Total	Fold Enrichment	Bonferroni	Benjamini	FDR
GOTERM_MF_DIRECT	GO:0005251~delayed rectifier potassium channel activity	5	0.248016	0.433771	KCNH2, KCNG2, KCNE2, KCNC2, KCNB2	1918	33	18908	1.49366	1	1	0.98755
GOTERM_CC_DIRECT	GO:0008076~voltage-gated potassium channel complex	9	0.446429	0.520764	KCNH2, KCNJ5, KCNG2, KCNE2, KCNC2, KCNB2, KCNK2, VAMP2, KCNJ3	1952	82	20580	1.15716	1	1	0.93953
GOTERM_MF_DIRECT	GO:0005249~voltage-gated potassium channel activity	7	0.347222	0.656462	KCNH2, KCNG2, KCNE2, KCNH6, KCNC2, KCNB2, PKD2	1918	65	18908	1.06165	1	1	0.98755
Annotation Cluster 83	Enrichment Score: 0.2645585940964671
Category	Term	Count	%	PValue	Genes	List Total	Pop Hits	Pop Total	Fold Enrichment	Bonferroni	Benjamini	FDR
GOTERM_BP_DIRECT	GO:0045494~photoreceptor cell maintenance	7	0.347222	0.256738	CRB2, TUB, CRB1, MAK, USP45, PCDH15, BBS4	1890	44	19333	1.62736	1	1	0.989251
GOTERM_CC_DIRECT	GO:0001750~photoreceptor outer segment	8	0.396825	0.530502	CRB1, VCAN, MAP1B, MAK, PCDH15, OCRL, INHA, BBS4	1952	72	20580	1.17145	1	1	0.93953
GOTERM_CC_DIRECT	GO:0001917~photoreceptor inner segment	7	0.347222	0.689127	CRB1, MAK, USP45, INHA, ENO2, ZBED4, BBS4	1952	72	20580	1.02502	1	1	0.93953
GOTERM_BP_DIRECT	GO:1905515~non-motile cilium assembly	4	0.198413	0.931728	PCM1, MAK, PCDH15, BBS4	1890	58	19333	0.705455	1	1	0.989251
Annotation Cluster 84	Enrichment Score: 0.25862395233725316
Category	Term	Count	%	PValue	Genes	List Total	Pop Hits	Pop Total	Fold Enrichment	Bonferroni	Benjamini	FDR
GOTERM_BP_DIRECT	GO:0016241~regulation of macroautophagy	8	0.396825	0.28885	ATP6V1A, UCHL1, PRKAA2, ULK1, CAPN1, ATG14, ATP6V0D2, ATP6V0A1	1890	55	19333	1.48787	1	1	0.989251
KEGG_PATHWAY	hsa04966:Collecting duct acid secretion	5	0.248016	0.383311	ATP6V1A, CA2, SLC4A1, ATP6V0D2, ATP6V0A1	952	27	8205	1.59606	1	0.766623	0.650949
GOTERM_BP_DIRECT	GO:0007035~vacuolar acidification	3	0.14881	0.672162	ATP6V1A, ATP6V0D2, ATP6V0A1	1890	23	19333	1.33423	1	1	0.989251
GOTERM_MF_DIRECT	GO:0046961~proton-transporting ATPase activity, rotational mechanism	3	0.14881	0.715168	ATP6V1A, ATP6V0D2, ATP6V0A1	1918	24	18908	1.23227	1	1	0.98755
KEGG_PATHWAY	hsa04721:Synaptic vesicle cycle	6	0.297619	0.956698	ATP6V1A, SLC6A9, SLC1A2, ATP6V0D2, VAMP2, ATP6V0A1	952	78	8205	0.662977	1	1	0.956698
Annotation Cluster 85	Enrichment Score: 0.22487423549768065
Category	Term	Count	%	PValue	Genes	List Total	Pop Hits	Pop Total	Fold Enrichment	Bonferroni	Benjamini	FDR
GOTERM_BP_DIRECT	GO:0006821~chloride transport	9	0.446429	0.437296	CLIC6, GABRB2, CLIC5, GABRA5, WNK4, ANO8, SLC4A1, BEST3, CLCN1	1890	74	19333	1.24408	1	1	0.989251
GOTERM_BP_DIRECT	GO:1902476~chloride transmembrane transport	11	0.545635	0.544426	CLIC6, GABRB2, CLIC5, SLC12A5, GABRA5, ANO8, SLC4A1, BEST3, CLCN1, PCYOX1, SLC26A5	1890	102	19333	1.10314	1	1	0.989251
GOTERM_CC_DIRECT	GO:0034707~chloride channel complex	6	0.297619	0.57296	CLIC6, GABRB2, CLIC5, GABRA5, BEST3, CLCN1	1952	53	20580	1.19355	1	1	0.93953
GOTERM_MF_DIRECT	GO:0005254~chloride channel activity	5	0.248016	0.923984	CLIC6, GABRB2, CLIC5, GABRA5, BEST3	1918	68	18908	0.724867	1	1	0.98755
Annotation Cluster 86	Enrichment Score: 0.22038666786015784
Category	Term	Count	%	PValue	Genes	List Total	Pop Hits	Pop Total	Fold Enrichment	Bonferroni	Benjamini	FDR
GOTERM_BP_DIRECT	GO:0048245~eosinophil chemotaxis	4	0.198413	0.227513	LGALS3, CCL21, CCL4, CCL26	1890	17	19333	2.40685	1	1	0.989251
GOTERM_BP_DIRECT	GO:0002548~monocyte chemotaxis	6	0.297619	0.452145	LGALS3, ANXA1, CCL21, CCL4, TNFSF11, CCL26	1890	45	19333	1.36388	1	1	0.989251
GOTERM_BP_DIRECT	GO:0048247~lymphocyte chemotaxis	4	0.198413	0.658758	CCL21, CCL4, ADAM8, CCL26	1890	34	19333	1.20342	1	1	0.989251
GOTERM_MF_DIRECT	GO:0048020~CCR chemokine receptor binding	3	0.14881	0.807804	CCL21, CCL4, CCL26	1918	29	18908	1.01981	1	1	0.98755
GOTERM_MF_DIRECT	GO:0008009~chemokine activity	4	0.198413	0.894216	CCL21, CCL4, CXCL14, CCL26	1918	50	18908	0.788655	1	1	0.98755
GOTERM_BP_DIRECT	GO:0070098~chemokine-mediated signaling pathway	4	0.198413	0.972571	CCL21, CCL4, CMKLR1, CCL26	1890	70	19333	0.58452	1	1	0.989251
Annotation Cluster 87	Enrichment Score: 0.1887921916345895
Category	Term	Count	%	PValue	Genes	List Total	Pop Hits	Pop Total	Fold Enrichment	Bonferroni	Benjamini	FDR
GOTERM_BP_DIRECT	GO:0043162~ubiquitin-dependent protein catabolic process via the multivesicular body sorting pathway	5	0.248016	0.359391	MVB12B, VPS37C, PLAA, VPS37A, CHMP7	1890	31	19333	1.64985	1	1	0.989251
GOTERM_BP_DIRECT	GO:0039702~viral budding via host ESCRT complex	3	0.14881	0.647907	VPS37C, VPS37A, CHMP7	1890	22	19333	1.39488	1	1	0.989251
GOTERM_BP_DIRECT	GO:0036258~multivesicular body assembly	3	0.14881	0.82037	VPS37C, VPS37A, CHMP7	1890	31	19333	0.989913	1	1	0.989251
GOTERM_BP_DIRECT	GO:0090148~membrane fission	3	0.14881	0.919902	VPS37C, VPS37A, CHMP7	1890	41	19333	0.748471	1	1	0.989251
Annotation Cluster 88	Enrichment Score: 0.1819857001342662
Category	Term	Count	%	PValue	Genes	List Total	Pop Hits	Pop Total	Fold Enrichment	Bonferroni	Benjamini	FDR
KEGG_PATHWAY	hsa05022:Pathways of neurodegeneration - multiple diseases	60	2.97619	0.304789	APP, WNT2B, NDUFA12, LRRK2, WDR41, ATP2A2, PARK7, COX6A1, ZFYVE1, PSMD6, TUBB6, PPP3CB, UCHL1, TUBA1A, MAP1LC3A, MAP1LC3C, CAPN2, UQCRFS1, CAPN1, HRAS, WNT5B, GPX8, CYBB, GPX7, PRKCA, WNT9A, WNT16, ATG14, TUBA4A, TUBB2B, ULK1, SMCR8, VDAC1, RAF1, SLC25A5, PLCB1, SLC25A4, OPTN, SLC25A6, GRIA1, CAMK2D, TUBAL3, CAMK2A, ITPR2, UBE2J2, WNT11, DVL1, NRBF2, BAK1, WNT1, MAP2K6, FZD1, SNCAIP, MAPK13, MAPK…	952	476	8205	1.08639	1	0.660376	0.560733
KEGG_PATHWAY	hsa05020:Prion disease	33	1.6369	0.501687	C1QB, C1QA, TUBAL3, NCF2, NDUFA12, NCF4, PIK3CD, ITPR2, PIK3CB, COX6A1, PSMD6, TUBB6, PPP3CB, TUBA1A, CREB3L1, CREB3L2, UQCRFS1, NCAM1, FYN, EGR1, CAV3, CYBB, TUBA4A, MAPK13, MAPK11, TUBB2B, UQCRQ, CYCS, VDAC1, SLC25A5, SLC25A4, C1QC, SLC25A6	952	273	8205	1.04182	1	0.883178	0.749918
KEGG_PATHWAY	hsa05010:Alzheimer disease	43	2.13294	0.683128	APP, WNT2B, TUBAL3, IRS1, NDUFA12, IRS4, ATP2A2, PIK3CD, ITPR2, PIK3CB, COX6A1, PSMD6, TUBB6, PPP3CB, TUBA1A, WNT11, DVL1, CAPN2, UQCRFS1, NRBF2, CAPN1, WNT1, HRAS, FZD1, WNT5B, MME, CYBB, WNT9A, ATG14, WNT16, TUBA4A, BACE2, TUBB2B, UQCRQ, ATG2A, CYCS, ULK1, VDAC1, PLCB1, RAF1, SLC25A5, SLC25A4, SLC25A6	952	384	8205	0.965115	1	1	0.851632
KEGG_PATHWAY	hsa05016:Huntington disease	30	1.4881	0.900314	GRIA1, TUBAL3, NDUFA12, SLC1A2, NRF1, COX6A1, PSMD6, TUBB6, TUBA1A, CREB3L1, CREB3L2, UQCRFS1, NRBF2, PPARGC1A, TGM2, CREBBP, GPX8, GPX7, ATG14, TUBA4A, TUBB2B, UQCRQ, ATG2A, CYCS, ULK1, VDAC1, PLCB1, SLC25A5, SLC25A4, SLC25A6	952	306	8205	0.84497	1	1	0.900314
KEGG_PATHWAY	hsa05014:Amyotrophic lateral sclerosis	36	1.78571	0.903667	GRIA1, TUBAL3, NDUFA12, WDR41, SLC1A2, COX6A1, ACTG1, PSMD6, TUBB6, PPP3CB, MAP1LC3A, TUBA1A, ERBB4, MAP1LC3C, UQCRFS1, ANXA7, NRBF2, MAP2K6, GPX8, GPX7, NUP153, ATG14, TUBA4A, MAPK13, MAPK11, TUBB2B, VAPB, UQCRQ, ATG2A, CYCS, ULK1, SMCR8, VDAC1, TARDBP, OPTN, PFN2	952	364	8205	0.852399	1	1	0.903667
KEGG_PATHWAY	hsa05012:Parkinson disease	24	1.19048	0.952247	CAMK2D, TUBAL3, NDUFA12, LRRK2, CAMK2A, ITPR2, PARK7, TXN, COX6A1, UBE2J2, SNCAIP, TUBA4A, PSMD6, TUBB6, TUBB2B, UCHL1, TUBA1A, UQCRQ, UQCRFS1, CYCS, VDAC1, SLC25A5, SLC25A4, SLC25A6	952	266	8205	0.777627	1	1	0.952247
Annotation Cluster 89	Enrichment Score: 0.16485010212502882
Category	Term	Count	%	PValue	Genes	List Total	Pop Hits	Pop Total	Fold Enrichment	Bonferroni	Benjamini	FDR
GOTERM_MF_DIRECT	GO:1990939~ATP-dependent microtubule motor activity	6	0.297619	0.424079	KIF9, KIF26A, KIF26B, KIF25, KIF24, KIF21A	1918	42	18908	1.40831	1	1	0.98755
GOTERM_CC_DIRECT	GO:0005871~kinesin complex	5	0.248016	0.739136	KIF9, KIF26A, KIF26B, KIF25, KIF21A	1952	52	20580	1.01375	1	1	0.93953
GOTERM_MF_DIRECT	GO:0003777~microtubule motor activity	6	0.297619	0.740812	KIF9, KIF26A, KIF26B, KIF25, KIF24, KIF21A	1918	60	18908	0.985819	1	1	0.98755
GOTERM_BP_DIRECT	GO:0007018~microtubule-based movement	6	0.297619	0.943454	KIF9, KIF26A, KIF26B, KIF25, KIF24, KIF21A	1890	89	19333	0.689602	1	1	0.989251
Annotation Cluster 90	Enrichment Score: 0.1320112512821139
Category	Term	Count	%	PValue	Genes	List Total	Pop Hits	Pop Total	Fold Enrichment	Bonferroni	Benjamini	FDR
GOTERM_BP_DIRECT	GO:0055072~iron ion homeostasis	5	0.248016	0.635014	HEPH, EPAS1, SLC40A1, HMOX1, STEAP2	1890	44	19333	1.1624	1	1	0.989251
GOTERM_BP_DIRECT	GO:0006879~cellular iron ion homeostasis	6	0.297619	0.681061	EGLN1, ATP6V1A, HEPH, SLC40A1, HMOX1, TTC7A	1890	58	19333	1.05818	1	1	0.989251
KEGG_PATHWAY	hsa04978:Mineral absorption	5	0.248016	0.92896	HEPH, SLC40A1, HMOX1, ATP7A, STEAP2	952	60	8205	0.718225	1	1	0.92896
Annotation Cluster 91	Enrichment Score: 0.12703967700587834
Category	Term	Count	%	PValue	Genes	List Total	Pop Hits	Pop Total	Fold Enrichment	Bonferroni	Benjamini	FDR
GOTERM_BP_DIRECT	GO:0006289~nucleotide-excision repair	5	0.248016	0.616589	DDB1, SLX4, FANCC, ERCC5, RAD23B	1890	43	19333	1.18943	1	1	0.989251
KEGG_PATHWAY	hsa03420:Nucleotide excision repair	5	0.248016	0.810341	DDB1, RFC1, ERCC5, RAD23B, RBX1	952	47	8205	0.916883	1	1	0.851632
GOTERM_MF_DIRECT	GO:0003684~damaged DNA binding	6	0.297619	0.83218	DDB1, MSH6, CREBBP, RBBP8, ERCC5, RAD23B	1918	68	18908	0.86984	1	1	0.98755
Annotation Cluster 92	Enrichment Score: 0.03203132514545975
Category	Term	Count	%	PValue	Genes	List Total	Pop Hits	Pop Total	Fold Enrichment	Bonferroni	Benjamini	FDR
KEGG_PATHWAY	hsa04130:SNARE interactions in vesicular transport	3	0.14881	0.909055	STX17, VAMP1, VAMP2	952	33	8205	0.783518	1	1	0.909055
GOTERM_MF_DIRECT	GO:0005484~SNAP receptor activity	3	0.14881	0.923597	STX17, VAMP1, VAMP2	1918	40	18908	0.739364	1	1	0.98755
GOTERM_BP_DIRECT	GO:0006906~vesicle fusion	3	0.14881	0.926302	STX17, VAMP1, VAMP2	1890	42	19333	0.73065	1	1	0.989251
GOTERM_CC_DIRECT	GO:0031201~SNARE complex	3	0.14881	0.957303	STX17, VAMP1, VAMP2	1952	50	20580	0.632582	1	1	0.957303
Annotation Cluster 93	Enrichment Score: 0.007984308639423739
Category	Term	Count	%	PValue	Genes	List Total	Pop Hits	Pop Total	Fold Enrichment	Bonferroni	Benjamini	FDR
GOTERM_CC_DIRECT	GO:0005840~ribosome	12	0.595238	0.952127	RPS6KL1, RPL3, SERP1, CANX, DNAJC21, RPS27L, RPL22L1, HSPA14, RSL24D1, MT3, MRPL10, GCN1	1952	176	20580	0.718843	1	1	0.952127
GOTERM_BP_DIRECT	GO:0006412~translation	15	0.744048	0.975844	HBS1L, RPL3, PABPC4, RPS27L, MRPL15, MRPL10, EEF1A1, CPEB1, COPS5, ZAR1L, RPS6KB2, RPL22L1, CPEB3, RSL24D1, GCN1	1890	223	19333	0.688056	1	1	0.989251
GOTERM_MF_DIRECT	GO:0003735~structural constituent of ribosome	6	0.297619	0.999984	RPL3, RPS27L, RPL22L1, MRPL15, RSL24D1, MRPL10	1918	189	18908	0.312958	1	1	0.999984
KEGG_PATHWAY	hsa03010:Ribosome	6	0.297619	0.999987	RPL3, RPS27L, RPL22L1, MRPL15, RSL24D1, MRPL10	952	166	8205	0.311519	1	1	0.999987
Annotation Cluster 94	Enrichment Score: 0.002936236105430954
Category	Term	Count	%	PValue	Genes	List Total	Pop Hits	Pop Total	Fold Enrichment	Bonferroni	Benjamini	FDR
GOTERM_CC_DIRECT	GO:0005681~spliceosomal complex	7	0.347222	0.981135	LGALS3, DDX46, PRPF3, SNRPA1, AKAP17A, CWC15, SLU7	1952	124	20580	0.595171	1	1	0.981135
GOTERM_CC_DIRECT	GO:0071013~catalytic step 2 spliceosome	4	0.198413	0.992561	PNN, SNRPA1, CWC15, SLU7	1952	89	20580	0.473844	1	1	0.992561
KEGG_PATHWAY	hsa03040:Spliceosome	7	0.347222	0.999655	RBM25, DDX46, PRPF3, SNRPA1, SRSF5, CWC15, SLU7	952	147	8205	0.410414	1	1	0.999655
GOTERM_BP_DIRECT	GO:0000398~mRNA splicing, via spliceosome	8	0.396825	0.999813	SPEN, PNN, DDX46, PRPF3, SNRPA1, SRSF5, CWC15, SLU7	1890	201	19333	0.407128	1	1	0.999813

## Sheet: ClueGO_edgeR results
Functional analysis performed using ClueGO Cytoscape plugin. The table reports the functional categories identified by ClueGO for the differentially expressed genes (DEGs) identified using the edgeR approach
GOID	GOTerm	Ontology Source	Term PValue	Term PValue Corrected with Bonferroni step down	Group PValue	Group PValue Corrected with Bonferroni step down	GOLevels	GOGroups	% Associated Genes	Nr. Genes	Associated Genes Found
GO:0001764	neuron migration	GO_BiologicalProcess-EBI-UniProt-GOA_27.02.2019_00h00	4.19986e-06	0.00571601	4.19986e-06	3.77987e-05	[4, 5, 6, 7, 8]	Group00	20.9756	43	[ACTR1A, ANGPTL1, APBB2, ASH1L, BBS4, CAMK2A, CCK, COL3A1, DCDC2, DCLK1, DCX, DNER, ELP3, ERBB4, FBXO31, FYN, FZD9, GPR173, LRIG2, MAP1B, MRTFA, MYH10, NAP1L1, NDE1, NELL1, NR2F2, NR4A2, NRCAM, NSMF, PCM1, PDCD6IP, PEX5, PLAA, RAPGEF2, SEMA3A, SEMA6A, SRF, TET2, TNN, TUBB2B, UNC5D, USP2, ZNF609]
GO:0002063	chondrocyte development	GO_BiologicalProcess-EBI-UniProt-GOA_27.02.2019_00h00	1.60367e-05	0.0216175	1.60367e-05	0.000112257	[4, 5, 6, 7, 8]	Group01	31.4815	17	[COL12A1, COL21A1, COL6A1, COL6A2, COL6A3, COMP, ECM1, POSTN, RFLNA, RUNX2, SCARA3, SERPINH1, SFRP2, SHOX2, SLC25A12, SOX9, TGFBR2]
GO:0043687	post-translational protein modification	GO_BiologicalProcess-EBI-UniProt-GOA_27.02.2019_00h00	3.07496e-07	0.000424345	3.07496e-07	3.38246e-06	[6, 7]	Group02	18.0043	83	[AHSG, ALB, AMBP, ANO8, APOA1, APP, APPL2, ARFGEF3, ASB10, ASB11, ASB12, ASB13, ASB14, ASB15, ASB18, ASB4, ASB5, ASPA, ATG16L1, CAND1, CCN1, CDH2, CHGB, CKAP4, COPS3, COPS4, COPS5, COPS7A, CRTAP, CST3, CUL5, CUX1, DDB1, DDB2, DSCC1, EPAS1, ESCO1, ESCO2, F5, FAM20C, FAP, FBXL15, FBXL22, FBXL4, FBXO31, FBXO32, FBXW11, FBXW5, FGG, FN1, FUCA2, GOLM1, ITIH2, KLHL22, KNG1, LMO7, LTBP1, MFGE8, MPZ, MXRA…
GO:0007169	transmembrane receptor protein tyrosine kinase signaling pathway	GO_BiologicalProcess-EBI-UniProt-GOA_27.02.2019_00h00	2.75829e-05	0.0369335	2.75829e-05	5.51659e-05	[5, 6, 7]	Group03	14.5717	131	[ACTR1A, ACTR3, ADAMTS3, ADRB2, AHSG, AICDA, ANGPTL1, AP3S1, APC, APP, ARPC1A, ARPC3, ARPC5, ATP6V0A1, ATP6V0D2, ATP6V1C2, C1QTNF12, CAST, CBLB, CCND3, CDH11, CDH3, CNMD, CREB3L1, CRIM1, CUL5, CYBB, CYFIP1, DCN, DOK2, DOK4, EPHA3, EPHB3, ERBB4, ESM1, FAM20C, FGF1, FGF2, FGF4, FGF7, FGFR4, FGFRL1, FOXO1, FSHR, FYN, GHR, GRB10, HCK, HEBP1, HGF, HHEX, HRAS, IGF2, IRF6, ITGAV, LCP2, LEPROT, LGMN, LOX…
GO:0007178	transmembrane receptor protein serine/threonine kinase signaling pathway	GO_BiologicalProcess-EBI-UniProt-GOA_27.02.2019_00h00	2.61189e-05	0.0349993	2.61189e-05	7.83566e-05	[5, 6, 7]	Group04	16.6297	75	[ACVR1C, ADAM12, APPL2, BMP7, CCN1, CCN3, CD109, CERS1, COL1A2, COL3A1, COMP, CREBBP, DKK3, DUSP22, F2RL2, FBN2, FBXL15, FOS, FURIN, FUT8, FZD1, GATD3A, GDF3, GOLT1B, GOT1, GPI, GREM2, HIPK2, HTRA1, HTRA3, IGSF1, INHA, ITGA8, JADE2, KLF10, LEF1, LOX, LRP4, LTBP1, MAPK14, NCEH1, NCOA1, NUMA1, PDCD6IP, PELO, PLEKHM2, PMEPA1, POSTN, PPM1M, PRDM16, PRKCZ, PXDN, RASL11B, RBPJ, RFTN1, RGMB, RUNX2, SDCB…
GO:0007420	brain development	GO_BiologicalProcess-EBI-UniProt-GOA_27.02.2019_00h00	1.42354e-05	0.0192035	1.42354e-05	0.000113883	[4, 5, 6, 7]	Group05	14.5833	140	[ABAT, ACTR1A, ADCYAP1R1, AMIGO2, ANGPTL1, APP, AQP1, ARNT2, ARPC5, ASH1L, ATIC, ATP7A, B3GNT5, BASP1, BBS4, BMP7, BTBD3, BTG2, BUD31, CDH2, CHD5, CNP, COL3A1, COLEC12, CRH, CTTNBP2, CXCR4, DCLK1, DCLK2, DCX, DPCD, DRAXIN, EFHC1, EPHA3, EPHB3, ERBB4, FABP7, FANCC, FYN, FZD1, FZD9, GABRA5, GART, GATD3A, GDPD5, GNPAT, GRHL2, HEXIM1, HNMT, HNRNPD, HRAS, HYDIN, ID4, IGF2BP1, IL1RL1, ITGA8, ITIH2, KCN…
GO:0016055	Wnt signaling pathway	GO_BiologicalProcess-EBI-UniProt-GOA_27.02.2019_00h00	1.83221e-05	0.0246799	1.83221e-05	0.000109933	[4, 5, 6, 7]	Group06	15.7212	97	[AMOTL1, APC, APP, ATP6V1C2, BICC1, BRD7, CAMK2A, CBFB, CCDC88C, CCN4, CDC73, CDH2, CDH3, CDK14, CPZ, CTHRC1, DAAM1, DACT1, DCDC2, DDB1, DDX3X, DKK3, DRAXIN, DVL1, FBXW11, FOXO1, FRZB, FZD1, FZD9, G3BP1, GPI, GRB10, HECW1, HHEX, JADE1, KREMEN1, LEF1, LEO1, LRP4, MAPK14, MBD2, MCC, MDFIC, MED12, MET, MITF, MYOC, NARF, NCOA1, NKD1, NR4A2, PDCD6IP, PKD2, PMAIP1, PPP1CA, PRICKLE1, PRKAA2, PRKAB1, PRL…
GO:0030282	bone mineralization	GO_BiologicalProcess-EBI-UniProt-GOA_27.02.2019_00h00	9.34167e-08	0.000129195	9.34167e-08	1.121e-06	[3, 5, 6, 7]	Group07	25.6944	37	[ADRB2, AHSG, BMP2K, BMP7, CCN1, CDH11, CLEC3B, COL1A2, COMP, COX2, ECM1, FAM20C, FBN2, FBXL15, FZD9, GPM6B, GPNMB, HEXIM1, KLF10, LOX, MGP, NCOA2, NELL1, PCSK1, PHEX, PHOSPHO1, PTN, RFLNA, SOS1, SOX9, SPP1, TGFB3, TMEM38B, TUFT1, TXLNG, WNT11, ZBTB40]
GO:0030335	positive regulation of cell migration	GO_BiologicalProcess-EBI-UniProt-GOA_27.02.2019_00h00	3.61667e-05	0.0482463	3.61667e-05	3.61667e-05	[4, 5, 6, 7]	Group08	15.3966	99	[ADAM12, ADAM8, AMOTL1, ANGPTL1, ANXA1, APC, APP, ATP7A, BMP7, BUD31, CAMK1D, CCN1, CCR6, CEMIP, CERS1, CHTOP, CLASP1, CLSTN1, COX2, ELP3, F10, F2RL1, FADD, FBXO31, FGF1, FGF2, FGF7, FN1, FOXP1, GJA1, GPI, GPNMB, HAS2, HEXIM1, HGF, HRAS, IQSEC1, ITGA4, ITGAV, LEF1, LGALS3, LGMN, LYN, MAP4K4, MAPK14, MAPRE2, MET, MMP9, MOSPD2, MRTFA, MYLK2, MYOC, NAP1L1, NCOA1, NCOA2, NELL1, NSMF, PAK1, PAK3, PDCD…
GO:0032269	negative regulation of cellular protein metabolic process	GO_BiologicalProcess-EBI-UniProt-GOA_27.02.2019_00h00	2.51729e-07	0.000347638	1.97245e-08	2.56419e-07	[4, 5, 6, 7]	Group09	14.5881	193	[ACTR1A, ADCYAP1R1, AHSG, AMBP, ANGPTL1, ANKRD26, ANXA2, APC, APP, APPL2, AQP1, ASH1L, ASPA, ATG14, BMP7, BTG2, CAPN3, CAST, CBLB, CD109, CDH4, CDKN2C, CEP85, CHAC1, CHRNA9, CHTOP, COL6A3, COLEC12, COX2, CPEB1, CRIM1, CRTAP, CRY1, CRY2, CRYAB, CST3, CUX1, DACT1, DAPK1, DDX3X, DNAJA1, DNAJB6, DNAJC1, DUSP14, DUSP22, DUSP8, DVL1, ECD, ECM1, ELFN1, ENAH, EZR, F2RL1, F2RL2, FABP1, FBLN1, FETUB, FKTN,…
GO:0045936	negative regulation of phosphate metabolic process	GO_BiologicalProcess-EBI-UniProt-GOA_27.02.2019_00h00	4.56789e-06	0.00620776	1.97245e-08	2.56419e-07	[5, 6, 7]	Group09	15.508	116	[ACTR1A, ADCYAP1R1, AHSG, AMBP, ANGPTL1, ANKRD26, APC, ARFGEF3, ASH1L, ATG14, BMP7, CBLB, CD109, CDKN2C, CEP85, CHRNA9, CHTOP, CNST, COLEC12, CRY2, DACT1, DLG2, DNAJA1, DNAJB6, DUSP14, DUSP22, DUSP8, DVL1, ELFN1, ELL, EZR, F2RL1, F2RL2, FARP1, FBLN1, FKTN, FOXO1, GRB10, HEXIM1, HGF, HHEX, INHA, IPO5, IRF6, KLHL31, LGALS3, LYN, MAP4K5, MRTFA, MYO1D, MYOG, NCOR1, NDRG1, NF2, NHLRC1, NPM1, NPPA, NR2…
GO:1901605	alpha-amino acid metabolic process	GO_BiologicalProcess-EBI-UniProt-GOA_27.02.2019_00h00	4.18836e-06	0.00570454	3.33954e-07	3.33954e-06	[4, 5, 7]	Group10	18.6335	60	[AASS, ADI1, ADRB2, AGMAT, AGXT2, AHCY, AHCYL2, ALDH18A1, ASNS, ASPA, ATP7A, ATRNL1, CARNS1, CBS, CDO1, CKMT1B, CKMT2, COMT, CRTAP, CUX1, DDAH1, DLD, GADL1, GART, GFPT1, GFPT2, GLDC, GLS2, GLUL, GOLT1B, GOT1, GOT2, HIBADH, HNMT, ITGB2, KYAT1, LDHD, MAATS1, NANOS1, NMNAT3, OAT, ODC1, OGDH, P4HA3, P4HB, PARK7, PDSS1, PEMT, PHGDH, PHYKPL, PLOD2, PNMT, PRODH, PROS1, PYCR1, SLC25A12, SLC25A21, SOAT1, …
GO:0008652	cellular amino acid biosynthetic process	GO_BiologicalProcess-EBI-UniProt-GOA_27.02.2019_00h00	2.57247e-05	0.0344968	3.33954e-07	3.33954e-06	[4, 5, 6, 7]	Group10	23.3333	28	[ABAT, ADI1, AGXT2, ALDH18A1, ASNS, ASPA, ASPG, CBS, CDO1, DPYD, GADL1, GLS2, GLUL, GOLT1B, GOT1, GOT2, KYAT1, MAATS1, NAT8L, OAT, PARK7, PDSS1, PHGDH, PLOD2, PROS1, PYCR1, RIMKLB, SLC25A12]
GO:0043154	negative regulation of cysteine-type endopeptidase activity involved in apoptotic process	GO_BiologicalProcess-EBI-UniProt-GOA_27.02.2019_00h00	2.8872e-05	0.0386019	2.34568e-05	9.38272e-05	[6, 7, 8, 9, 10, 11, 12]	Group11	23.6842	27	[AQP1, COX2, CRYAB, DDX3X, DNAJA1, DNAJB6, FABP1, FNIP1, GPI, HGF, LAMP3, LEF1, LHCGR, MMP9, MRTFA, MT3, NCOA1, NR4A1, PARK7, PRDX3, REXO2, RPS6KA1, SFRP2, SOS1, THBS1, TNFAIP8, WNT9A]
GO:2000117	negative regulation of cysteine-type endopeptidase activity	GO_BiologicalProcess-EBI-UniProt-GOA_27.02.2019_00h00	2.34568e-05	0.031479	2.34568e-05	9.38272e-05	[8, 9, 10, 11]	Group11	23.0159	29	[AQP1, CAST, COX2, CRYAB, DDX3X, DNAJA1, DNAJB6, ENAH, FABP1, FNIP1, GPI, HGF, LAMP3, LEF1, LHCGR, MMP9, MRTFA, MT3, NCOA1, NR4A1, PARK7, PRDX3, REXO2, RPS6KA1, SFRP2, SOS1, THBS1, TNFAIP8, WNT9A]
GO:0001944	vasculature development	GO_BiologicalProcess-EBI-UniProt-GOA_27.02.2019_00h00	2.19103e-05	0.0294255	2.19103e-05	0.000109551	[4, 5, 6, 7]	Group12	14.7092	129	[ACTR1A, ADAM12, ADAM8, ADAMTS6, ADGRF5, ADIPOR2, AMOTL1, ANGPTL1, ANXA1, ANXA2, APC, AQP1, ASB4, ATP7A, BMP7, BTG1, CCN1, CCN3, CDH11, CDH2, CHAMP1, CHRNA7, CNMD, COL1A2, COL3A1, COL8A1, COL8A2, COMP, COX2, CREB3L1, CYBB, DCN, DDAH1, DNLZ, E2F8, ECM1, EDNRA, EPAS1, EPHB3, ESM1, FAP, FGF1, FGF2, FHOD3, FN1, FOXO1, GATD3A, GLUL, GPNMB, HAS2, HEXIM1, HEY1, HGF, HHEX, HIF1AN, HIPK2, IL18, ITGAV, ITG…
GO:0001568	blood vessel development	GO_BiologicalProcess-EBI-UniProt-GOA_27.02.2019_00h00	1.13092e-05	0.0153014	2.19103e-05	0.000109551	[3, 5, 6, 7, 8]	Group12	14.9822	126	[ACTR1A, ADAM12, ADAM8, ADAMTS6, ADGRF5, ADIPOR2, AMOTL1, ANGPTL1, ANXA1, ANXA2, APC, AQP1, ASB4, ATP7A, BMP7, BTG1, CCN1, CCN3, CDH11, CDH2, CHAMP1, CHRNA7, CNMD, COL1A2, COL3A1, COL8A1, COL8A2, COMP, COX2, CREB3L1, CYBB, DCN, DDAH1, DNLZ, E2F8, ECM1, EDNRA, EPAS1, EPHB3, ESM1, FAP, FGF1, FGF2, FHOD3, FN1, FOXO1, GATD3A, GLUL, GPNMB, HAS2, HEXIM1, HEY1, HGF, HHEX, HIF1AN, HIPK2, IL18, ITGAV, ITG…
GO:0048514	blood vessel morphogenesis	GO_BiologicalProcess-EBI-UniProt-GOA_27.02.2019_00h00	4.47243e-06	0.0060825	2.19103e-05	0.000109551	[4, 5, 6, 7, 8, 9]	Group12	15.5288	116	[ACTR1A, ADAM12, ADAM8, ADGRF5, ADIPOR2, AMOTL1, ANGPTL1, ANXA1, ANXA2, APC, AQP1, ASB4, BTG1, CCN1, CCN3, CDH11, CDH2, CHAMP1, CHRNA7, CNMD, COL3A1, COL8A1, COL8A2, COMP, COX2, CREB3L1, CYBB, DCN, DDAH1, DNLZ, E2F8, ECM1, EDNRA, EPAS1, EPHB3, ESM1, FAP, FGF1, FGF2, FHOD3, FN1, GATD3A, GLUL, GPNMB, HAS2, HEXIM1, HEY1, HGF, HHEX, HIF1AN, HIPK2, IL18, ITGAV, ITGB2, ITGB8, JAM3, LEF1, LEPROT, LOX, L…
GO:0030239	myofibril assembly	GO_BiologicalProcess-EBI-UniProt-GOA_27.02.2019_00h00	1.06139e-08	1.47214e-05	1.06139e-08	1.48594e-07	[4, 5, 6, 7]	Group13	32.9412	28	[ACTC1, AKAP13, CAPN3, CASQ1, COTL1, CSRP3, FHOD3, LDB3, LMOD2, MUC2, MYBPC1, MYBPC2, MYBPC3, MYH10, MYL9, MYLK2, MYOM3, MYOZ2, PDGFRA, PROKR1, SIX4, SRF, SYNPO2L, TMOD1, TMOD2, TMOD4, TNNT2, TPM1]
GO:0045214	sarcomere organization	GO_BiologicalProcess-EBI-UniProt-GOA_27.02.2019_00h00	1.1364e-05	0.0153642	1.06139e-08	1.48594e-07	[5, 6, 7, 8]	Group13	31.0345	18	[AKAP13, CAPN3, CASQ1, FHOD3, LDB3, LMOD2, MYBPC1, MYBPC2, MYBPC3, MYLK2, MYOM3, MYOZ2, PROKR1, SIX4, SRF, SYNPO2L, TNNT2, TPM1]
GO:0055003	cardiac myofibril assembly	GO_BiologicalProcess-EBI-UniProt-GOA_27.02.2019_00h00	3.81295e-06	0.00520086	1.06139e-08	1.48594e-07	[5, 6, 7, 8, 9, 10]	Group13	40	14	[ACTC1, COTL1, CSRP3, FHOD3, MUC2, MYBPC1, MYBPC2, MYBPC3, MYH10, MYL9, MYLK2, MYOM3, PDGFRA, SRF]
GO:0005977	glycogen metabolic process	GO_BiologicalProcess-EBI-UniProt-GOA_27.02.2019_00h00	3.71918e-10	5.18825e-07	3.71918e-10	6.69452e-09	[5, 6, 7]	Group14	33.3333	33	[AGL, G6PC, GBE1, GCGR, GYG2, IGF2, IRF6, LEPROT, NHLRC1, PCSK1, PER2, PFKM, PGM1, PGM2, PGM2L1, PHKA2, PHKB, PHKG1, PHLDA2, PLEKHM2, PPP1CA, PPP1CB, PPP1CC, PPP1R1A, PPP1R2, PPP1R3A, PPP1R3C, PPP1R3D, PRKAG3, SLC37A4, STBD1, STK39, UGP2]
GO:0009250	glucan biosynthetic process	GO_BiologicalProcess-EBI-UniProt-GOA_27.02.2019_00h00	2.53158e-06	0.00345814	3.71918e-10	6.69452e-09	[6, 7]	Group14	31.746	20	[AGL, GBE1, GYG2, IGF2, IRF6, NHLRC1, PCSK1, PER2, PGM1, PGM2, PGM2L1, PHKG1, PLEKHM2, PPP1CA, PPP1CB, PPP1R3C, PPP1R3D, PRKAG3, STK39, UGP2]
GO:0005978	glycogen biosynthetic process	GO_BiologicalProcess-EBI-UniProt-GOA_27.02.2019_00h00	2.53158e-06	0.00345814	3.71918e-10	6.69452e-09	[6, 7, 8]	Group14	31.746	20	[AGL, GBE1, GYG2, IGF2, IRF6, NHLRC1, PCSK1, PER2, PGM1, PGM2, PGM2L1, PHKG1, PLEKHM2, PPP1CA, PPP1CB, PPP1R3C, PPP1R3D, PRKAG3, STK39, UGP2]
GO:0005980	glycogen catabolic process	GO_BiologicalProcess-EBI-UniProt-GOA_27.02.2019_00h00	1.81314e-06	0.00248037	3.71918e-10	6.69452e-09	[6, 7, 8]	Group14	44.8276	13	[AGL, G6PC, PFKM, PGM1, PGM2, PGM2L1, PHKA2, PHKB, PHKG1, PPP1CA, PPP1CB, PPP1R3D, STBD1]
GO:0006094	gluconeogenesis	GO_BiologicalProcess-EBI-UniProt-GOA_27.02.2019_00h00	1.58404e-08	2.19548e-05	2.28111e-09	3.87788e-08	[6, 7]	Group15	28.2258	35	[ALDH1A1, ALDOB, ALDOC, ARFGEF3, C1QTNF12, C1QTNF3, CDH11, CRY1, DDB1, DGAT2, ENO2, FBP2, FOXO1, G6PC, GAPDH, GCG, GOLT1B, GOT1, GOT2, GPD1, GPI, LEPROT, MDH2, PER2, PFKFB1, PGAM1, PGK2, PGM1, PGP, PIK3IP1, PODXL, SIK1, SLC25A12, SLC37A4, TPI1]
GO:0019362	pyridine nucleotide metabolic process	GO_BiologicalProcess-EBI-UniProt-GOA_27.02.2019_00h00	6.56647e-06	0.00889756	2.28111e-09	3.87788e-08	[5, 6, 7, 8]	Group15	19.6154	51	[ALDH1A1, ALDOB, ALDOC, BPGM, BST1, CD38, COX2, CRYL1, DLD, ECD, ENO2, FMO4, GAPDH, GPD1, GPI, IDH3B, ITGB2, KCNK2, LDHA, LDHD, MAP4K5, MDH2, ME1, MPC2, MYOG, NADK, NCOR1, NMNAT3, NMRK2, NUP153, OGDH, PARP16, PARP9, PFKFB1, PFKFB2, PFKFB3, PFKM, PGAM1, PGK2, PGM1, PGM2, PGM2L1, PHGDH, PKLR, PRKAA2, PRKAB1, PRKAG3, RBBP8, SLC25A12, TPI1, UGDH]
GO:0046496	nicotinamide nucleotide metabolic process	GO_BiologicalProcess-EBI-UniProt-GOA_27.02.2019_00h00	6.56647e-06	0.00889756	2.28111e-09	3.87788e-08	[6, 7, 8, 9]	Group15	19.6154	51	[ALDH1A1, ALDOB, ALDOC, BPGM, BST1, CD38, COX2, CRYL1, DLD, ECD, ENO2, FMO4, GAPDH, GPD1, GPI, IDH3B, ITGB2, KCNK2, LDHA, LDHD, MAP4K5, MDH2, ME1, MPC2, MYOG, NADK, NCOR1, NMNAT3, NMRK2, NUP153, OGDH, PARP16, PARP9, PFKFB1, PFKFB2, PFKFB3, PFKM, PGAM1, PGK2, PGM1, PGM2, PGM2L1, PHGDH, PKLR, PRKAA2, PRKAB1, PRKAG3, RBBP8, SLC25A12, TPI1, UGDH]
GO:0019674	NAD metabolic process	GO_BiologicalProcess-EBI-UniProt-GOA_27.02.2019_00h00	2.82485e-05	0.0377965	2.28111e-09	3.87788e-08	[7, 8, 9, 10]	Group15	24.5283	26	[ALDH1A1, ALDOB, ALDOC, BPGM, BST1, CD38, COX2, ENO2, GAPDH, GPD1, GPI, IDH3B, LDHA, MDH2, NADK, NMNAT3, NMRK2, OGDH, PARP16, PARP9, PFKM, PGAM1, PGM2L1, PKLR, SLC25A12, TPI1]
GO:0006734	NADH metabolic process	GO_BiologicalProcess-EBI-UniProt-GOA_27.02.2019_00h00	2.10151e-05	0.0282653	2.28111e-09	3.87788e-08	[8, 9, 10, 11]	Group15	30.9091	17	[ALDH1A1, ALDOB, ALDOC, BPGM, ENO2, GAPDH, GPD1, GPI, IDH3B, MDH2, OGDH, PFKM, PGAM1, PGM2L1, PKLR, SLC25A12, TPI1]
GO:0031399	regulation of protein modification process	GO_BiologicalProcess-EBI-UniProt-GOA_27.02.2019_00h00	9.92146e-07	0.00136023	8.43805e-09	1.26571e-07	[5, 6, 7]	Group16	13.2124	306	[ACTR1A, ADAM11, ADAM12, ADAM8, ADCY2, ADCY8, ADCYAP1R1, ADRB2, AGFG1, AKAP13, AMBP, ANGPTL1, ANKRD26, ANKRD54, ANXA2, APC, APOA1, APP, ARL6IP5, ASH1L, ASPA, ATG14, BMP7, BRD7, BST1, BUD31, CAPN3, CBLB, CCDC88A, CCDC88C, CCK, CCN1, CCND2, CCND3, CCNG2, CCNJL, CCNL1, CD109, CD81, CDH11, CDH2, CDH4, CDKN2C, CEMIP, CENPX, CEP85, CERS1, CHAMP1, CHRNA7, CHRNA9, CHTOP, CLCF1, CMC4, COLEC12, COPS5, COX2…
GO:0006468	protein phosphorylation	GO_BiologicalProcess-EBI-UniProt-GOA_27.02.2019_00h00	1.96292e-09	2.73239e-06	8.43805e-09	1.26571e-07	[6, 7]	Group16	13.779	338	[ACTR1A, ACVR1C, ADAM11, ADAM12, ADAM8, ADCY2, ADCY8, ADCYAP1R1, ADRB2, AGFG1, AKAP13, AMBP, ANGPTL1, ANKRD26, ANKRD54, ANXA2, APC, APOA1, APP, ARL4C, ARL6IP5, ASH1L, ASPA, ATG14, BMP2K, BMP7, BRSK1, BST1, BUD31, CAMK1D, CAMK2A, CAMK4, CBLB, CCDC88A, CCDC88C, CCK, CCN1, CCND2, CCND3, CCNG2, CCNJL, CCNL1, CD109, CD81, CDH11, CDH2, CDK14, CDKN2C, CEMIP, CEP85, CERS1, CHAMP1, CHRNA7, CHRNA9, CHTOP, …
GO:0042325	regulation of phosphorylation	GO_BiologicalProcess-EBI-UniProt-GOA_27.02.2019_00h00	8.63936e-08	0.000119569	8.43805e-09	1.26571e-07	[6, 7]	Group16	13.776	278	[ACTR1A, ADAM11, ADAM12, ADAM8, ADCY2, ADCY8, ADCYAP1R1, ADRB2, AGFG1, AHSG, AKAP13, AMBP, ANGPTL1, ANKRD54, ANXA2, APC, APOA1, APP, ARL6IP5, ASH1L, ASPA, ATG14, ATP7A, BMP7, BST1, BUD31, CBLB, CCDC88A, CCDC88C, CCK, CCN1, CCND2, CCND3, CCNG2, CCNJL, CCNL1, CD109, CD81, CDH11, CDH2, CDKN2C, CEMIP, CEP85, CERS1, CHAMP1, CHRNA7, CHRNA9, CHTOP, CLCF1, CMC4, COLEC12, COPS5, COX2, CRH, CRLF1, CSRP3, C…
GO:0043549	regulation of kinase activity	GO_BiologicalProcess-EBI-UniProt-GOA_27.02.2019_00h00	1.68739e-06	0.00231004	8.43805e-09	1.26571e-07	[5, 7, 8]	Group16	14.5707	168	[ACTR1A, ADAM12, ADAM8, ADCY2, ADCY8, ADCYAP1R1, ADRB2, AGFG1, AHSG, AKAP13, AMBP, ANGPTL1, ANKRD54, APC, APP, ATG14, BMP7, BUD31, CBLB, CCDC88A, CCN1, CCND2, CCND3, CCNG2, CCNJL, CCNL1, CD81, CDH11, CDKN2C, CEMIP, CEP85, CHRNA7, CHTOP, CMC4, COLEC12, CSRP3, CXCR4, DCAF1, DDX3X, DNAJA1, DNAJB6, DOK7, DUSP14, DUSP22, DUSP8, DVL1, ELP3, FGF1, FGF2, FYN, GCG, GHR, GJA1, HAVCR1, HEXIM1, HGF, HHEX, HR…
GO:0001932	regulation of protein phosphorylation	GO_BiologicalProcess-EBI-UniProt-GOA_27.02.2019_00h00	3.76757e-07	0.000519548	8.43805e-09	1.26571e-07	[6, 7, 8]	Group16	13.7669	254	[ACTR1A, ADAM11, ADAM12, ADAM8, ADCY2, ADCY8, ADCYAP1R1, ADRB2, AGFG1, AKAP13, AMBP, ANGPTL1, ANKRD54, ANXA2, APC, APOA1, APP, ARL6IP5, ASH1L, ASPA, ATG14, BMP7, BST1, BUD31, CBLB, CCDC88A, CCDC88C, CCK, CCN1, CCND2, CCND3, CCNG2, CCNJL, CCNL1, CD109, CD81, CDH11, CDH2, CDKN2C, CEMIP, CEP85, CERS1, CHAMP1, CHRNA7, CHRNA9, CHTOP, CLCF1, CMC4, COLEC12, COPS5, COX2, CRH, CRLF1, CXCR4, DACT1, DCAF1, …
GO:0004672	protein kinase activity	GO_BiologicalProcess-EBI-UniProt-GOA_27.02.2019_00h00	6.99833e-09	9.72768e-06	8.43805e-09	1.26571e-07	[7, 8]	Group16	14.7327	226	[ACTR1A, ACVR1C, ADAM12, ADAM8, ADCY2, ADCY8, ADCYAP1R1, ADRB2, AGFG1, AKAP13, AMBP, ANGPTL1, ANKRD26, ANKRD54, APC, APP, ARL4C, BMP2K, BMP7, BRSK1, BUD31, CAMK1D, CAMK2A, CAMK4, CBLB, CCDC88A, CCN1, CCND2, CCND3, CCNG2, CCNJL, CCNL1, CD81, CDH11, CDK14, CDKN2C, CEMIP, CEP85, CHRNA7, CHTOP, CIT, CLASP1, CLK3, CMC4, CNKSR2, COLEC12, CRIM1, CXCR4, DAPK1, DCAF1, DCLK1, DCLK2, DDX3X, DNAJA1, DNAJB6, …
GO:0043408	regulation of MAPK cascade	GO_BiologicalProcess-EBI-UniProt-GOA_27.02.2019_00h00	3.35315e-05	0.0447646	8.43805e-09	1.26571e-07	[5, 6, 7, 8, 9, 10]	Group16	14.3	143	[ADAM11, ADAM12, ADAM8, ADCYAP1R1, ADRB2, AGFG1, AKAP13, AMBP, APP, ARL6IP5, ASH1L, BMP7, BUD31, CCN1, CD81, CDH11, CDH2, CERS1, CHRNA7, CHRNA9, COPS5, CXCR4, DACT1, DCAF1, DNAJA1, DNAJB6, DOK4, DUSP14, DUSP22, DUSP8, EDAR, ERBB4, EZR, F2RL1, FBLN1, FGB, FGF1, FGF2, FGF4, FGFR4, FGG, FKTN, FN1, FOXO1, FSHR, GCG, GDF3, GHR, GJA1, GPNMB, GPR183, GSDME, HAVCR1, HGF, HIPK2, HRAS, HTR2B, IGF2, INHA, I…
GO:0045859	regulation of protein kinase activity	GO_BiologicalProcess-EBI-UniProt-GOA_27.02.2019_00h00	5.46008e-06	0.00740932	8.43805e-09	1.26571e-07	[6, 7, 8, 9]	Group16	14.5267	155	[ACTR1A, ADAM12, ADAM8, ADCY2, ADCY8, ADCYAP1R1, ADRB2, AGFG1, AKAP13, AMBP, ANGPTL1, ANKRD54, APC, APP, BMP7, BUD31, CBLB, CCDC88A, CCN1, CCND2, CCND3, CCNG2, CCNJL, CCNL1, CD81, CDH11, CDKN2C, CEMIP, CEP85, CHRNA7, CHTOP, CMC4, COLEC12, CXCR4, DCAF1, DDX3X, DNAJA1, DNAJB6, DOK7, DUSP14, DUSP22, DUSP8, DVL1, ELP3, FGF1, FGF2, FYN, GCG, GHR, GJA1, HAVCR1, HEXIM1, HGF, HHEX, HRAS, HTR2B, IGF2, IL1…
GO:0004674	protein serine/threonine kinase activity	GO_BiologicalProcess-EBI-UniProt-GOA_27.02.2019_00h00	9.45434e-09	1.31321e-05	8.43805e-09	1.26571e-07	[8, 9]	Group16	15.6307	171	[ACTR1A, ACVR1C, ADAM12, ADAM8, ADCYAP1R1, ADRB2, AGFG1, AKAP13, AMBP, ANGPTL1, ANKRD26, APC, ARL4C, BMP2K, BMP7, BRSK1, BUD31, CAMK1D, CAMK2A, CAMK4, CCN1, CCND2, CCND3, CCNG2, CCNJL, CCNL1, CD81, CDK14, CDKN2C, CEMIP, CHRNA7, CIT, CLASP1, CLK3, CMC4, CNKSR2, COLEC12, CXCR4, DAPK1, DCAF1, DCLK1, DCLK2, DDX3X, DNAJA1, DNAJB6, DUSP14, DUSP22, DUSP8, ELP3, FAM20C, FASTK, FGF1, FGF2, FYN, GHR, GJA1,…
GO:0071900	regulation of protein serine/threonine kinase activity	GO_BiologicalProcess-EBI-UniProt-GOA_27.02.2019_00h00	1.17409e-05	0.0158619	8.43805e-09	1.26571e-07	[7, 8, 9, 10]	Group16	15.3955	109	[ACTR1A, ADAM12, ADAM8, ADCYAP1R1, ADRB2, AGFG1, AKAP13, AMBP, ANGPTL1, APC, BMP7, BUD31, CCN1, CCND2, CCND3, CCNG2, CCNJL, CCNL1, CD81, CDKN2C, CEMIP, CHRNA7, CMC4, COLEC12, CXCR4, DCAF1, DDX3X, DNAJA1, DNAJB6, DUSP14, DUSP22, DUSP8, FGF1, FGF2, GHR, GJA1, HAVCR1, HEXIM1, HGF, HHEX, HRAS, HTR2B, IGF2, IPO5, IRF6, LPAR3, LYN, MAP2K6, MAP3K21, MAP4K3, MAP4K4, MAP4K5, MAPK11, MAPK14, MAPKAPK3, MAPK…
GO:0032956	regulation of actin cytoskeleton organization	GO_BiologicalProcess-EBI-UniProt-GOA_27.02.2019_00h00	6.42541e-07	0.000884137	7.87957e-09	1.26073e-07	[4, 5, 6, 7]	Group17	17.9138	79	[ACTR3, AICDA, AKAP13, APOA1, ARHGAP18, ARHGAP40, ARPC1A, ARPC3, ARPC5, BBS4, BST1, BUD31, CCDC88A, CD47, CDC42EP4, CIT, CLASP1, CYFIP1, DSTN, EPHA3, EVL, F2RL1, FDPS, FHOD3, FRMD7, GPM6B, GPR65, HAVCR1, HCK, HEXIM1, HRAS, IRF6, JAM3, KANK4, LIMA1, LMOD2, MET, MTPN, MYLK2, MYOC, NAP1L1, NELL1, NF2, PAK1, PAK3, PAM, PDGFRA, PFN2, PLEKHM2, PLP1, PMAIP1, PPM1E, PREX1, PXDN, RERE, RGCC, RGS6, RHOBTB3…
GO:0032231	regulation of actin filament bundle assembly	GO_BiologicalProcess-EBI-UniProt-GOA_27.02.2019_00h00	6.22565e-06	0.00844198	7.87957e-09	1.26073e-07	[3, 4, 5, 6, 7, 8, 9]	Group17	23.8462	31	[APOA1, BBS4, BUD31, CD47, CLASP1, EVL, FRMD7, GPR65, HAVCR1, HEXIM1, IRF6, MET, MYOC, NAP1L1, NELL1, NF2, PAK1, PFN2, PLEKHM2, PPM1E, PXDN, RGCC, SH3PXD2B, STMN1, SYNPO, SYNPO2L, TGFB3, TMEFF2, TPI1, TPM1, WNT11]
GO:0051017	actin filament bundle assembly	GO_BiologicalProcess-EBI-UniProt-GOA_27.02.2019_00h00	9.44536e-07	0.0012959	7.87957e-09	1.26073e-07	[4, 6, 8]	Group17	21.8905	44	[ACTN1, APOA1, BBS4, BUD31, CD47, CLASP1, DPYSL3, EVL, EZR, FHDC1, FRMD7, FSCN2, GPR65, HAVCR1, HEXIM1, IRF6, LCP1, LIMA1, MARCKS, MET, MYOC, NAP1L1, NCOA1, NELL1, NF2, PAK1, PFN2, PLEKHM2, PLP1, PLS3, PPM1E, PXDN, RGCC, SH3PXD2B, SRF, STMN1, SYNPO, SYNPO2L, TGFB3, TMEFF2, TPI1, TPM1, USH1C, WNT11]
GO:0061572	actin filament bundle organization	GO_BiologicalProcess-EBI-UniProt-GOA_27.02.2019_00h00	5.81046e-07	0.000800681	7.87957e-09	1.26073e-07	[5, 7]	Group17	22.0588	45	[ACTN1, APOA1, BBS4, BUD31, CD47, CLASP1, DPYSL3, EVL, EZR, FHDC1, FRMD7, FSCN2, GPR65, HAVCR1, HEXIM1, IRF6, LCP1, LIMA1, MARCKS, MET, MYOC, NAP1L1, NCOA1, NELL1, NF2, PAK1, PFN2, PLEKHM2, PLP1, PLS3, PPM1E, PXDN, RFLNA, RGCC, SH3PXD2B, SRF, STMN1, SYNPO, SYNPO2L, TGFB3, TMEFF2, TPI1, TPM1, USH1C, WNT11]
GO:0032233	positive regulation of actin filament bundle assembly	GO_BiologicalProcess-EBI-UniProt-GOA_27.02.2019_00h00	2.13059e-05	0.0286351	7.87957e-09	1.26073e-07	[3, 4, 5, 6, 7, 8, 9, 10]	Group17	26.506	22	[APOA1, BUD31, CD47, EVL, GPR65, HAVCR1, MYOC, NAP1L1, NELL1, NF2, PAK1, PFN2, PPM1E, PXDN, RGCC, SH3PXD2B, SYNPO, SYNPO2L, TGFB3, TPI1, TPM1, WNT11]
GO:0110020	regulation of actomyosin structure organization	GO_BiologicalProcess-EBI-UniProt-GOA_27.02.2019_00h00	8.92703e-07	0.00122568	7.87957e-09	1.26073e-07	[5, 6, 7, 8]	Group17	25.3968	32	[AKAP13, APOA1, BBS4, BUD31, CD47, CLASP1, EVL, FRMD7, GPR65, HAVCR1, HEXIM1, IRF6, MET, MYLK2, MYOC, NAP1L1, NELL1, NF2, PAK1, PFN2, PLEKHM2, PPM1E, PXDN, RGCC, SH3PXD2B, STMN1, SYNPO2L, TGFB3, TMEFF2, TPI1, TPM1, WNT11]
GO:0110053	regulation of actin filament organization	GO_BiologicalProcess-EBI-UniProt-GOA_27.02.2019_00h00	1.97497e-05	0.0265831	7.87957e-09	1.26073e-07	[5, 6, 7, 8]	Group17	17.7326	61	[ACTR3, AICDA, APOA1, ARHGAP18, ARHGAP40, ARPC1A, ARPC3, ARPC5, BBS4, BUD31, CD47, CDC42EP4, CIT, CLASP1, CYFIP1, DSTN, EVL, F2RL1, FHOD3, FRMD7, GPR65, HAVCR1, HCK, HEXIM1, IRF6, KANK4, LIMA1, LMOD2, MET, MTPN, MYOC, NAP1L1, NELL1, NF2, PAK1, PAK3, PFN2, PLEKHM2, PLP1, PPM1E, PREX1, PXDN, RGCC, RGS6, SH3PXD2B, SSH2, STMN1, SYNPO, SYNPO2L, TAB3, TGFB3, TMEFF2, TMOD1, TMOD2, TMOD4, TMSB15B, TPI1, …
GO:0030038	contractile actin filament bundle assembly	GO_BiologicalProcess-EBI-UniProt-GOA_27.02.2019_00h00	6.13342e-07	0.000844572	7.87957e-09	1.26073e-07	[5, 7, 9]	Group17	25.3846	33	[APOA1, BBS4, BUD31, CD47, CLASP1, EVL, FHDC1, FRMD7, GPR65, HAVCR1, HEXIM1, IRF6, MET, MYOC, NAP1L1, NCOA1, NELL1, NF2, PAK1, PFN2, PLEKHM2, PPM1E, PXDN, RGCC, SH3PXD2B, SRF, STMN1, SYNPO2L, TGFB3, TMEFF2, TPI1, TPM1, WNT11]
GO:0043149	stress fiber assembly	GO_BiologicalProcess-EBI-UniProt-GOA_27.02.2019_00h00	6.13342e-07	0.000844572	7.87957e-09	1.26073e-07	[5, 6, 7, 8, 10]	Group17	25.3846	33	[APOA1, BBS4, BUD31, CD47, CLASP1, EVL, FHDC1, FRMD7, GPR65, HAVCR1, HEXIM1, IRF6, MET, MYOC, NAP1L1, NCOA1, NELL1, NF2, PAK1, PFN2, PLEKHM2, PPM1E, PXDN, RGCC, SH3PXD2B, SRF, STMN1, SYNPO2L, TGFB3, TMEFF2, TPI1, TPM1, WNT11]
GO:0051492	regulation of stress fiber assembly	GO_BiologicalProcess-EBI-UniProt-GOA_27.02.2019_00h00	8.63843e-07	0.00118692	7.87957e-09	1.26073e-07	[4, 5, 6, 7, 8, 9, 10, 11]	Group17	26.3158	30	[APOA1, BBS4, BUD31, CD47, CLASP1, EVL, FRMD7, GPR65, HAVCR1, HEXIM1, IRF6, MET, MYOC, NAP1L1, NELL1, NF2, PAK1, PFN2, PLEKHM2, PPM1E, PXDN, RGCC, SH3PXD2B, STMN1, SYNPO2L, TGFB3, TMEFF2, TPI1, TPM1, WNT11]
GO:0051496	positive regulation of stress fiber assembly	GO_BiologicalProcess-EBI-UniProt-GOA_27.02.2019_00h00	3.96617e-06	0.00540588	7.87957e-09	1.26073e-07	[4, 5, 6, 7, 8, 9, 10, 11, 12]	Group17	30	21	[APOA1, BUD31, CD47, EVL, GPR65, HAVCR1, MYOC, NAP1L1, NELL1, NF2, PAK1, PFN2, PPM1E, PXDN, RGCC, SH3PXD2B, SYNPO2L, TGFB3, TPI1, TPM1, WNT11]
GO:0010769	regulation of cell morphogenesis involved in differentiation	GO_BiologicalProcess-EBI-UniProt-GOA_27.02.2019_00h00	1.21244e-06	0.00166104	9.67086e-12	1.83746e-10	[5, 6, 7]	Group18	18.4211	70	[AICDA, APOA1, BRSK1, CCN3, CDH2, CDH4, CUX1, CYFIP1, DBN1, DRAXIN, EPHB3, FBLN1, FBXO31, FGB, FGG, FN1, HAS2, HECW1, ITPKA, LINGO1, LPAR3, LRP4, LRRC4C, LZTS1, MAP1B, MED12, MT3, MYOC, NAP1L1, NELL1, NLGN3, NRCAM, NSMF, PAK1, PAK3, PAM, PDPN, PLP1, PLXNA2, PLXNB3, PLXNC1, PMAIP1, POSTN, PREX1, RAD51D, RAP2A, RAPGEF2, ROBO1, RREB1, RUNX2, SEMA3A, SEMA3G, SEMA6A, SEMA7A, SHOX2, SLC43A3, SPART, SPP…
GO:0010770	positive regulation of cell morphogenesis involved in differentiation	GO_BiologicalProcess-EBI-UniProt-GOA_27.02.2019_00h00	1.36465e-05	0.0184227	9.67086e-12	1.83746e-10	[4, 5, 6, 7, 8]	Group18	20.6186	40	[AICDA, APOA1, CCN3, CDH4, CUX1, CYFIP1, DBN1, FBXO31, FGB, FGG, FN1, HAS2, ITPKA, LPAR3, MAP1B, MED12, MYOC, NAP1L1, NELL1, PAK1, PAK3, PLXNA2, PLXNB3, PLXNC1, PMAIP1, PREX1, RAD51D, ROBO1, RREB1, SEMA3A, SEMA7A, SHOX2, SLC43A3, SRF, STK11, STK25, TET2, TIAM1, TRPV2, TUBB2B]
GO:0048699	generation of neurons	GO_BiologicalProcess-EBI-UniProt-GOA_27.02.2019_00h00	3.2261e-11	4.50363e-08	9.67086e-12	1.83746e-10	[5, 6, 7]	Group18	14.8584	278	[ACSBG1, ACSL4, ACTR1A, AFG3L2, AICDA, ANGPTL1, APBB2, APOA1, APP, APPL2, ARFGEF3, ARSB, ASAP1, ASH1L, ASPA, ATP7A, B4GALT5, B4GALT6, BBS4, BCHE, BMP7, BRINP2, BRSK1, BTBD3, BTG2, BUD31, CAMK1D, CAMK2A, CAMSAP1, CCDC88A, CCK, CCN3, CD38, CDH11, CDH2, CDH4, CENPX, CHD5, CHRNA7, CIT, CLCF1, CLMN, CLSTN1, CNP, COL3A1, CRB1, CREB3L2, CRH, CRTC1, CSRP3, CTHRC1, CUX1, CXCR4, CYFIP1, DAGLA, DBN1, DCDC2,…
GO:0120039	plasma membrane bounded cell projection morphogenesis	GO_BiologicalProcess-EBI-UniProt-GOA_27.02.2019_00h00	1.03375e-08	1.43485e-05	9.67086e-12	1.83746e-10	[5, 6, 7]	Group18	16.4706	140	[ACSBG1, AFG3L2, AICDA, APBB2, APP, ATP7A, B4GALT5, B4GALT6, BMP7, BRSK1, BTBD3, CAMK2A, CCK, CCN3, CDH11, CDH2, CDH4, CHRNA7, CLSTN1, CNP, CUX1, CXCR4, CYFIP1, DBN1, DCDC2, DCLK1, DCX, DOK2, DOK4, DOK6, DRAXIN, DVL1, ENAH, EPB41L3, EPHA3, EPHB3, EVL, EZR, F2RL2, FARP1, FBXO31, FN1, FYN, FZD9, GRB10, HECW1, ITGA4, ITPKA, JADE2, LHCGR, LINGO1, LPAR3, LRP4, LRRC4C, LZTS1, MAP1B, MAP4K4, MED12, MT3,…
GO:0030182	neuron differentiation	GO_BiologicalProcess-EBI-UniProt-GOA_27.02.2019_00h00	4.26466e-09	5.93214e-06	9.67086e-12	1.83746e-10	[4, 6, 7, 8]	Group18	14.5637	247	[ACSBG1, ACSL4, ACTR1A, AFG3L2, AICDA, ANGPTL1, APBB2, APOA1, APP, ARFGEF3, ARSB, ASAP1, ASH1L, ATP7A, B4GALT5, B4GALT6, BBS4, BMP7, BRINP2, BRSK1, BTBD3, BTG2, BUD31, CAMK1D, CAMK2A, CAMSAP1, CCDC88A, CCK, CCN3, CD38, CDH11, CDH2, CDH4, CHD5, CHRNA7, CLMN, CLSTN1, CNP, CRB1, CREB3L2, CRH, CRTC1, CSRP3, CTHRC1, CUX1, CXCR4, CYFIP1, DBN1, DCDC2, DCLK1, DCLK2, DCX, DOK2, DOK4, DOK6, DPYSL3, DRAXIN,…
GO:0048666	neuron development	GO_BiologicalProcess-EBI-UniProt-GOA_27.02.2019_00h00	7.89178e-10	1.10011e-06	9.67086e-12	1.83746e-10	[4, 5, 7, 8, 9]	Group18	15.2907	213	[ACSBG1, ACSL4, AFG3L2, AICDA, APBB2, APOA1, APP, ARFGEF3, ARSB, ASAP1, ASH1L, ATP7A, B4GALT5, B4GALT6, BBS4, BMP7, BRSK1, BTBD3, BTG2, BUD31, CAMK1D, CAMK2A, CAMSAP1, CCDC88A, CCK, CCN3, CD38, CDH11, CDH2, CDH4, CHRNA7, CLMN, CLSTN1, CNP, CRB1, CREB3L2, CRH, CRTC1, CTHRC1, CUX1, CXCR4, CYFIP1, DBN1, DCDC2, DCLK1, DCLK2, DCX, DOK2, DOK4, DOK6, DPYSL3, DRAXIN, DVL1, EFHD1, ENAH, EPB41L3, EPHA3, EP…
GO:0050767	regulation of neurogenesis	GO_BiologicalProcess-EBI-UniProt-GOA_27.02.2019_00h00	2.3919e-06	0.00326973	9.67086e-12	1.83746e-10	[5, 6, 7, 8]	Group18	14.7683	153	[AICDA, APP, APPL2, ARSB, ASAP1, ASH1L, ASPA, BMP7, BRINP2, BRSK1, BUD31, CAMK1D, CAMK2A, CCDC88A, CCN3, CD38, CDH2, CDH4, CENPX, CLCF1, COL3A1, CREB3L2, CRTC1, CUX1, CXCR4, CYFIP1, DBN1, DPYSL3, DRAXIN, DVL1, EPHA3, EPHB3, ERBB4, FBXO31, FDPS, FN1, FRMD7, FYN, FZD1, FZD9, GATD3A, GDPD5, GJA1, GPR173, GPR183, HECW1, HEY1, HGF, ID4, ITPKA, JADE2, KREMEN1, LINGO1, LPAR3, LRIG2, LRP4, LRRC4C, LYN, L…
GO:0031175	neuron projection development	GO_BiologicalProcess-EBI-UniProt-GOA_27.02.2019_00h00	9.76227e-10	1.35988e-06	9.67086e-12	1.83746e-10	[5, 6, 8, 9, 10]	Group18	15.6275	193	[ACSBG1, ACSL4, AFG3L2, AICDA, APBB2, APOA1, APP, ARFGEF3, ARSB, ASAP1, ATP7A, B4GALT5, B4GALT6, BBS4, BMP7, BRSK1, BTBD3, BTG2, BUD31, CAMK1D, CAMK2A, CAMSAP1, CCDC88A, CCK, CCN3, CD38, CDH11, CDH2, CDH4, CHRNA7, CLMN, CLSTN1, CNP, CREB3L2, CRTC1, CTHRC1, CUX1, CXCR4, CYFIP1, DBN1, DCDC2, DCLK1, DCX, DOK2, DOK4, DOK6, DPYSL3, DRAXIN, DVL1, EFHD1, ENAH, EPB41L3, EPHA3, EPHB3, EVL, EZR, F2RL2, FAR…
GO:0048667	cell morphogenesis involved in neuron differentiation	GO_BiologicalProcess-EBI-UniProt-GOA_27.02.2019_00h00	1.53149e-07	0.000211653	9.67086e-12	1.83746e-10	[5, 6, 7, 8, 9, 10]	Group18	16.3957	121	[ACSBG1, AFG3L2, AICDA, APBB2, APP, B4GALT5, B4GALT6, BMP7, BRSK1, BTBD3, CAMK2A, CCK, CCN3, CDH11, CDH2, CDH4, CHRNA7, CLSTN1, CNP, CUX1, CXCR4, CYFIP1, DBN1, DCDC2, DCLK1, DCX, DOK2, DOK4, DOK6, DRAXIN, DVL1, ENAH, EPHA3, EPHB3, EVL, EZR, F2RL2, FARP1, FBXO31, FN1, FRZB, FYN, FZD9, GATD3A, GRB10, HECW1, ITGA4, ITPKA, LINGO1, LPAR3, LRP4, LRRC4C, LZTS1, MAP1B, MED12, MT3, MYH10, NAP1L1, NCAM1, N…
GO:1990138	neuron projection extension	GO_BiologicalProcess-EBI-UniProt-GOA_27.02.2019_00h00	5.22762e-06	0.00709911	9.67086e-12	1.83746e-10	[4, 5, 6, 7, 8, 9, 10, 11, 12]	Group18	20.8531	44	[ACSBG1, CCN3, CDH4, CYFIP1, DCLK1, DCX, DRAXIN, DVL1, FN1, ITGA4, JADE2, MAP1B, MT3, NAP1L1, NELL1, NLGN3, NRCAM, PAK1, PLAA, PLOD2, PLP1, PMAIP1, POSTN, PRKCZ, RAPH1, RUNX2, SEMA3A, SEMA3G, SEMA6A, SEMA7A, SLIT3, SMURF1, SRF, SS18, STK11, SYT1, SYT16, SYT17, TET2, TIAM1, TRPV2, TTL, ULK1, USP2]
GO:0010975	regulation of neuron projection development	GO_BiologicalProcess-EBI-UniProt-GOA_27.02.2019_00h00	6.88388e-07	0.000946534	9.67086e-12	1.83746e-10	[6, 7, 8, 9, 10, 11]	Group18	16.5094	105	[AICDA, ARSB, ASAP1, BMP7, BRSK1, BUD31, CAMK1D, CCDC88A, CCN3, CD38, CDH2, CDH4, CREB3L2, CRTC1, CUX1, CYFIP1, DBN1, DPYSL3, DRAXIN, DVL1, EPHA3, EPHB3, FBXO31, FDPS, FN1, FRMD7, FYN, FZD1, HECW1, HGF, ITPKA, KREMEN1, LINGO1, LPAR3, LRIG2, LRP4, LRRC4C, LYN, LZTS1, MAP1B, MAP4K4, MED12, MOB2, MT3, NAP1L1, NCOA2, NCS1, NELL1, NLGN3, NRCAM, NSMF, OCRL, PAK1, PAK3, PAM, PDCD6IP, PLAA, PLP1, PLXNA2,…
GO:0010976	positive regulation of neuron projection development	GO_BiologicalProcess-EBI-UniProt-GOA_27.02.2019_00h00	3.31072e-05	0.0442312	9.67086e-12	1.83746e-10	[5, 6, 7, 8, 9, 10, 11, 12]	Group18	17.1504	65	[AICDA, ARSB, BMP7, BUD31, CAMK1D, CCN3, CDH4, CREB3L2, CRTC1, CUX1, CYFIP1, DBN1, DPYSL3, DVL1, EPHA3, FBXO31, FDPS, FN1, FYN, FZD1, HGF, ITPKA, LPAR3, LYN, MAP1B, MED12, MOB2, NAP1L1, NCOA2, NELL1, PAK1, PAK3, PDCD6IP, PLAA, PLXNA2, PLXNB3, PLXNC1, PMAIP1, PTN, RAD51D, RAPGEF2, RERE, ROBO1, SEMA3A, SEMA7A, SERPINF1, SERPINI1, SHOX2, SLC43A3, SMURF1, SOS1, SRF, SS18, STK11, STK25, STMN2, SYT1, S…
GO:0048812	neuron projection morphogenesis	GO_BiologicalProcess-EBI-UniProt-GOA_27.02.2019_00h00	3.05911e-08	4.23687e-05	9.67086e-12	1.83746e-10	[6, 7, 8, 9, 10, 11]	Group18	16.307	136	[ACSBG1, AFG3L2, AICDA, APBB2, APP, ATP7A, B4GALT5, B4GALT6, BMP7, BRSK1, BTBD3, CAMK2A, CCK, CCN3, CDH11, CDH2, CDH4, CHRNA7, CLSTN1, CNP, CUX1, CXCR4, CYFIP1, DBN1, DCDC2, DCLK1, DCX, DOK2, DOK4, DOK6, DRAXIN, DVL1, ENAH, EPB41L3, EPHA3, EPHB3, EVL, EZR, F2RL2, FARP1, FBXO31, FN1, FYN, FZD9, GRB10, HECW1, ITGA4, ITPKA, JADE2, LINGO1, LPAR3, LRP4, LRRC4C, LZTS1, MAP1B, MAP4K4, MED12, MT3, MYH10,…
GO:0061564	axon development	GO_BiologicalProcess-EBI-UniProt-GOA_27.02.2019_00h00	3.22246e-06	0.00439865	9.67086e-12	1.83746e-10	[6, 7, 9, 10, 11]	Group18	16.0742	104	[ACSBG1, AFG3L2, APBB2, APOA1, APP, B4GALT5, B4GALT6, BMP7, BRSK1, CCK, CCN3, CDH11, CDH2, CDH4, CLSTN1, CNP, CXCR4, CYFIP1, DCLK1, DCX, DOK2, DOK4, DOK6, DRAXIN, DVL1, ENAH, EPHA3, EPHB3, EVL, EZR, F2RL2, FN1, FYN, FZD9, GRB10, ITGA4, JAM3, KREMEN1, LINGO1, LPAR3, LRIG2, LRP4, LRRC4C, LZTS1, MAP1B, MT3, MYH10, NAP1L1, NCAM1, NCOA1, NECTIN1, NELL1, NFASC, NLGN3, NR4A2, NRCAM, OCRL, PAK1, PAK3, PA…
GO:0007409	axonogenesis	GO_BiologicalProcess-EBI-UniProt-GOA_27.02.2019_00h00	8.90206e-06	0.0120534	9.67086e-12	1.83746e-10	[6, 7, 8, 9, 10, 11, 12]	Group18	16.0473	95	[ACSBG1, AFG3L2, APBB2, APP, B4GALT5, B4GALT6, BMP7, BRSK1, CCK, CCN3, CDH11, CDH2, CDH4, CLSTN1, CNP, CXCR4, CYFIP1, DCLK1, DCX, DOK2, DOK4, DOK6, DRAXIN, DVL1, ENAH, EPHA3, EPHB3, EVL, EZR, F2RL2, FN1, FYN, FZD9, GRB10, ITGA4, LINGO1, LPAR3, LRP4, LRRC4C, LZTS1, MAP1B, MT3, MYH10, NAP1L1, NCAM1, NCOA1, NECTIN1, NELL1, NFASC, NLGN3, NR4A2, NRCAM, PAK1, PAK3, PAM, PIK3CD, PLOD2, PLP1, PLXNA2, PLX…

## Sheet: ClueGO_cuffdiff results
Functional analysis performed using ClueGO Cytoscape plugin. The table reports the functional categories identified by ClueGO for the differentially expressed genes (DEGs) identified using the cuffdiff approach
GOID	GOTerm	Ontology Source	Term PValue	Term PValue Corrected with Bonferroni step down	Group PValue	Group PValue Corrected with Bonferroni step down	GOLevels	GOGroups	% Associated Genes	Nr. Genes	Associated Genes Found
GO:0004683	calmodulin-dependent protein kinase activity	GO_BiologicalProcess-EBI-UniProt-GOA_27.02.2019_00h00	4.63007e-06	0.0054357	4.63007e-06	1.38902e-05	[9, 10]	Group00	38.4615	15	[CAMK1D, CAMK2A, CAMK2D, CAMK4, EEF2K, ELP3, IRF6, ITPKA, MAPKAPK3, MAPKAPK5, MYLK, MYLK2, PHKA2, PHKB, PHKG1]
GO:0030282	bone mineralization	GO_BiologicalProcess-EBI-UniProt-GOA_27.02.2019_00h00	2.14817e-08	2.61003e-05	2.14817e-08	3.22225e-07	[3, 5, 6, 7]	Group01	27.0833	39	[ADRB2, AHSG, BGLAP, BMP2K, BMP7, CCN1, CDH11, COMP, DDR2, ECM1, FAM20C, FBN2, FBXL15, HEXIM1, KL, KLF10, LOX, MGP, MMP13, NCOA2, OSR1, PCSK1, PHEX, PHOSPHO1, PTN, RFLNA, RSPO2, SOS1, SOX9, SPP1, TGFB1, TGFB3, TMEM38B, TPP1, TUFT1, TWIST1, TXLNG, WNT11, ZBTB40]
GO:0030335	positive regulation of cell migration	GO_BiologicalProcess-EBI-UniProt-GOA_27.02.2019_00h00	1.963e-07	0.000235167	1.963e-07	2.5519e-06	[4, 5, 6, 7]	Group02	17.2628	111	[ADAM12, ADAM8, ADAMTS1, ADRA2A, AMOTL1, ANGPT4, ANXA1, APP, ATP7A, BMP7, CAMK1D, CCL21, CCL26, CCL4, CCN1, CEMIP, CLASP1, CLSTN1, CMKLR1, CXCL14, DDR2, ELP3, F10, F2RL1, F3, F9, FGF1, FGF16, FGF2, FN1, GJA1, GLIPR2, GPI, HAS2, HBEGF, HEXIM1, HGF, HMOX1, HRAS, HSPB1, ITGA5, ITGA6, ITGAV, LEF1, LGALS3, LGMN, LRRC15, LYN, MAP4K4, MAPRE2, MCAM, MET, MIA3, MMP9, MOSPD2, MRTFA, MYLK, MYLK2, MYOC, NCOA…
GO:0043687	post-translational protein modification	GO_BiologicalProcess-EBI-UniProt-GOA_27.02.2019_00h00	3.42969e-08	4.15678e-05	3.42969e-08	4.80156e-07	[6, 7]	Group03	19.0889	88	[AGTPBP1, AHSG, ALB, AMBP, ANKRD9, ANO8, APOA1, APP, APPL2, ARFGEF3, ASB10, ASB11, ASB12, ASB14, ASB15, ASB2, ASB4, ASB5, ASPA, ATG16L1, CCN1, CDH2, CHGB, CKAP4, COPS3, COPS4, COPS5, CRTAP, CST3, CUL3, CUL5, CUX1, DDB1, DSCC1, ELOB, EPAS1, ESCO1, ESCO2, F3, F5, FAM20C, FAP, FBXL15, FBXL4, FBXO30, FBXO32, FBXO9, FBXW11, FBXW5, FEM1C, FGA, FGG, FN1, FUCA2, GOLM1, GPS1, IGFBP3, IGFBP4, KBTBD8, KLHL2…
GO:0007169	transmembrane receptor protein tyrosine kinase signaling pathway	GO_BiologicalProcess-EBI-UniProt-GOA_27.02.2019_00h00	3.56893e-11	4.38978e-08	3.56893e-11	7.13786e-10	[5, 6, 7]	Group04	17.6863	159	[ACTG1, ACTR3, ADAMTS3, ADIPOQ, ADRA2A, ADRB2, AHSG, ANGPT4, APOD, APP, ARPC1A, ARPC5, ATN1, ATP6V0A1, ATP6V0D2, ATP6V1A, BGLAP, C1QTNF12, CAST, CDH11, CDH15, CDH3, CILP, CNMD, CREB3L1, CRIM1, CUL5, CYBB, DCN, DDR2, DOK1, DOK2, DUSP3, ENHO, EPHA3, EPHB3, ERBB3, ERBB4, ESM1, F3, F9, FAM20C, FGF1, FGF16, FGF2, FGF4, FGFRL1, FOXO1, FSHR, FSTL4, FYN, GFRA2, GHR, GIT1, GPC1, GRB10, HBEGF, HEBP1, HGF, …
GO:0002576	platelet degranulation	GO_BiologicalProcess-EBI-UniProt-GOA_27.02.2019_00h00	5.90743e-07	0.000704757	5.90743e-07	7.08892e-06	[5, 7, 8]	Group05	23.6994	41	[ACTN1, AHSG, ALB, ANXA5, APOA1, APP, APPL2, CD109, CD36, CFD, CLU, ECM1, ENDOD1, F3, F5, FCER1G, FGA, FGG, FN1, HABP4, HGF, IGF2, ISLR, LYN, OLA1, ORM1, PROS1, QSOX1, RERE, SCG3, SERPINF2, SOS1, TGFB1, TGFB2, TGFB3, THBS1, TLN1, TOR4A, TRIB1, TUBA4A, VWF]
GO:0007178	transmembrane receptor protein serine/threonine kinase signaling pathway	GO_BiologicalProcess-EBI-UniProt-GOA_27.02.2019_00h00	5.85062e-06	0.00685693	5.85062e-06	1.17012e-05	[5, 6, 7]	Group06	17.5166	79	[ACVR1C, ADAM12, AGTR1, APPL2, BMP7, CAPN5, CAV3, CCN1, CCN3, CD109, CILP, COMP, CRB2, CREBBP, DKK3, DUSP22, EGR1, EIF4E, FBN2, FBXL15, FOS, FURIN, FUT8, FZD1, GATD3A, GOT1, GPI, GREM2, HIPK2, HTRA1, HTRA3, IFRD1, IGSF1, INHA, ITGA8, ITGB5, JADE2, KLF10, LEF1, LOX, LRP4, LTBP1, MEIS2, MSX1, MYOCD, NBL1, NCEH1, NCOA1, NPNT, NR2C2, NUMA1, PELO, PLEKHM2, PMEPA1, POSTN, PPM1M, PRDM16, PXDN, RASL11B, …
GO:0008514	organic anion transmembrane transporter activity	GO_BiologicalProcess-EBI-UniProt-GOA_27.02.2019_00h00	4.32273e-06	0.00508353	4.32273e-06	2.16136e-05	[6, 7, 8]	Group07	19.6552	57	[ABCB11, ABCC1, ABCC3, ABCC8, AGFG1, AGTR1, BGLAP, CDC27, DCAF1, F2RL1, KCNK3, MARCKSL1, MPC2, MSH3, NR4A2, ODC1, OSR1, PHGDH, PTGDS, RFC1, SAT1, SFXN1, SLC10A4, SLC13A3, SLC16A1, SLC16A10, SLC16A9, SLC17A5, SLC19A2, SLC1A2, SLC25A12, SLC25A22, SLC25A24, SLC25A25, SLC25A4, SLC25A42, SLC25A5, SLC25A6, SLC26A5, SLC38A1, SLC38A10, SLC38A4, SLC43A2, SLC4A1, SLC4A4, SLC6A6, SLC6A9, SLC7A1, SLC7A2, SLC…
GO:0010935	regulation of macrophage cytokine production	GO_BiologicalProcess-EBI-UniProt-GOA_27.02.2019_00h00	4.46593e-06	0.00524746	4.46593e-06	1.78637e-05	[5, 6, 7]	Group08	60	9	[CD36, CUEDC2, SEMA3A, SEMA7A, SPON2, TGFB1, TGFB2, TGFB3, TLR4]
GO:0014068	positive regulation of phosphatidylinositol 3-kinase signaling	GO_BiologicalProcess-EBI-UniProt-GOA_27.02.2019_00h00	3.73133e-06	0.0043955	3.73133e-06	2.2388e-05	[5, 6, 7, 8, 9, 10]	Group09	25.4098	31	[AMBP, CDH11, CLSTN1, DCN, ERBB3, ERBB4, F2RL1, FSHR, FYN, HAX1, HGF, LYN, MYDGF, MYOC, NCOA1, NCOA2, PDGFD, PDGFRA, PDGFRB, PIK3CB, PIK3CD, PIK3CG, PRR5L, PTPN6, SOS1, SOX9, TGFB2, TMEFF2, TPM3, WNT16, YWHAQ]
GO:0016055	Wnt signaling pathway	GO_BiologicalProcess-EBI-UniProt-GOA_27.02.2019_00h00	6.96232e-07	0.000829908	6.96232e-07	7.65855e-06	[4, 5, 6, 7]	Group10	17.0178	105	[AMOTL1, APP, BICC1, BRD7, CAMK2A, CBFB, CCDC88C, CCN4, CDC73, CDH15, CDH2, CDH3, CDK14, CPZ, CTHRC1, CTR9, CUL3, DAAM1, DACT1, DCDC2, DDB1, DDX3X, DKK3, DVL1, EGR1, FBXW11, FOXO1, FRZB, FZD1, G3BP1, GNG2, GPI, GRB10, HECW1, HHEX, IGFBP2, IGFBP4, JADE1, JUP, KREMEN1, LEF1, LEO1, LIMD1, LRP4, LRRK2, MBD2, MDFIC, MED12, MET, MITF, MST1, MST1R, MYOC, NARF, NCOA1, NFATC1, NR2C2, NR4A2, PKD2, PLCB1, P…
GO:0030099	myeloid cell differentiation	GO_BiologicalProcess-EBI-UniProt-GOA_27.02.2019_00h00	1.49871e-06	0.00178197	1.49871e-06	1.34884e-05	[4, 5, 6, 7, 8]	Group11	17.3184	93	[ACTN1, ADGRF5, ADIPOQ, AGFG1, AMBP, ANXA2, APP, ARFGEF3, ARSB, BGLAP, BPGM, C1QC, CA2, CAMK4, CBFB, CD109, CD81, CDC73, CLSTN1, CNOT4, CREBBP, CSF3R, CTR9, DCAF1, EIF4E, EPAS1, F2RL1, FAM20C, FCER1G, FOS, FSHR, GLO1, GPR68, HAX1, HIPK2, HOXA5, IKZF1, INHA, JMJD6, KLF10, KMT2D, LEF1, LEO1, LGALS3, LOX, LRRC17, LYN, MAFB, MB, MEIS2, MIA3, MITF, MMP9, MRTFA, MYDGF, MYL9, NCOA1, NRF1, OCSTAMP, PABPC…
GO:0001704	formation of primary germ layer	GO_BiologicalProcess-EBI-UniProt-GOA_27.02.2019_00h00	1.05702e-06	0.00125785	1.05702e-06	1.05702e-05	[3, 4, 5, 6, 7]	Group12	25	35	[BMP7, CDC73, COL11A1, COL12A1, COL5A1, COL5A2, COL6A1, COL8A1, CRB2, CTR9, EYA1, EYA2, FN1, GPI, ITGA5, ITGA8, ITGAV, ITGB2, ITGB5, LEF1, LEO1, MMP2, MMP9, PRKCA, PROKR1, RTF1, SFRP2, SMAD1, SNAI1, SOX7, SRF, TWSG1, VTN, WLS, WNT11]
GO:0001706	endoderm formation	GO_BiologicalProcess-EBI-UniProt-GOA_27.02.2019_00h00	3.19965e-06	0.00377558	1.05702e-06	1.05702e-05	[4, 5, 6, 7, 8]	Group12	33.3333	19	[CDC73, COL11A1, COL12A1, COL5A1, COL5A2, COL6A1, COL8A1, CTR9, FN1, ITGA5, ITGAV, ITGB2, ITGB5, LEO1, MMP2, MMP9, RTF1, SOX7, VTN]
GO:0060840	artery development	GO_BiologicalProcess-EBI-UniProt-GOA_27.02.2019_00h00	3.44772e-06	0.00406486	3.44772e-06	2.4134e-05	[4, 6, 7, 8, 9]	Group13	26.4151	28	[ADAMTS6, ADGRF5, CDH11, COMP, EYA1, GATD3A, HOXA1, LOX, LTBP1, MYH10, MYLK, MYLK2, MYOCD, OPTN, PDGFRB, PKD2, PMAIP1, PRDM1, PRICKLE1, PRRX1, RBPJ, ROBO1, SEC24B, SIX1, SOX4, SRF, TGFB2, WNT11]
GO:0035904	aorta development	GO_BiologicalProcess-EBI-UniProt-GOA_27.02.2019_00h00	5.13936e-06	0.00602847	3.44772e-06	2.4134e-05	[5, 7, 8, 9, 10]	Group13	30.4348	21	[ADAMTS6, CDH11, EYA1, GATD3A, LOX, LTBP1, MYH10, MYLK, MYLK2, PDGFRB, PKD2, PMAIP1, PRDM1, PRICKLE1, RBPJ, ROBO1, SEC24B, SIX1, SOX4, SRF, TGFB2]
GO:0120161	regulation of cold-induced thermogenesis	GO_BiologicalProcess-EBI-UniProt-GOA_27.02.2019_00h00	7.82393e-06	0.00913835	7.82393e-06	7.82393e-06	[3, 4, 5, 7]	Group14	21.978	40	[ACSL1, ADIPOQ, ADIPOR2, ADRB2, ALDH1A1, ALDOC, APPL2, CD36, CDH11, CMKLR1, CPT1A, CXCR4, DECR1, EPAS1, FABP5, FGF4, GADD45G, GJA1, GRB10, IL15, IL18R1, KDM3A, LEPROT, LPIN1, MAP2K6, MFAP2, PEMT, PER2, PLCL2, PPARGC1A, PPARGC1B, PRDM16, PRKAA2, PRKAB1, RBPJ, SCD, STAT6, TLR4, TRPV2, ZNF516]
GO:0120162	positive regulation of cold-induced thermogenesis	GO_BiologicalProcess-EBI-UniProt-GOA_27.02.2019_00h00	2.83543e-06	0.00334864	7.82393e-06	7.82393e-06	[3, 4, 5, 6, 7, 8]	Group14	25.1968	32	[ACSL1, ADIPOQ, ADIPOR2, ADRB2, APPL2, CD36, CDH11, CMKLR1, CPT1A, CXCR4, DECR1, EPAS1, FABP5, FGF4, GADD45G, GJA1, GRB10, KDM3A, LEPROT, LPIN1, MFAP2, PEMT, PER2, PPARGC1A, PPARGC1B, PRDM16, PRKAA2, PRKAB1, SCD, STAT6, TRPV2, ZNF516]
GO:0043154	negative regulation of cysteine-type endopeptidase activity involved in apoptotic process	GO_BiologicalProcess-EBI-UniProt-GOA_27.02.2019_00h00	1.7036e-06	0.00202047	2.54531e-06	2.03624e-05	[6, 7, 8, 9, 10, 11, 12]	Group15	26.3158	30	[ADORA2B, AQP1, ARC, CD44, CRYAB, DDX3X, DHCR24, DNAJA1, FABP1, FNIP1, GPI, HGF, LAMP3, LEF1, MICAL1, MMP9, MRTFA, MT3, NCOA1, NR4A1, PARK7, PNOC, PRDX3, RAF1, REXO2, RPS6KA1, SFRP2, SOS1, THBS1, WNT9A]
GO:2000117	negative regulation of cysteine-type endopeptidase activity	GO_BiologicalProcess-EBI-UniProt-GOA_27.02.2019_00h00	2.54531e-06	0.0030111	2.54531e-06	2.03624e-05	[8, 9, 10, 11]	Group15	25.3968	32	[ADORA2B, AQP1, ARC, CAST, CD44, CRYAB, DDX3X, DHCR24, DNAJA1, ENAH, FABP1, FNIP1, GPI, HGF, LAMP3, LEF1, MICAL1, MMP9, MRTFA, MT3, NCOA1, NR4A1, PARK7, PNOC, PRDX3, RAF1, REXO2, RPS6KA1, SFRP2, SOS1, THBS1, WNT9A]
GO:0010906	regulation of glucose metabolic process	GO_BiologicalProcess-EBI-UniProt-GOA_27.02.2019_00h00	1.62057e-07	0.000194631	1.171e-11	2.5762e-10	[4, 5, 6, 7]	Group16	25.4902	39	[ADIPOQ, ARFGEF3, C1QTNF12, C1QTNF3, CDH11, CRY1, DDB1, DGAT2, FOXO1, GCGR, IGF2, IGFBP3, IGFBP4, IRF6, IRS1, LEPROT, MAP4K5, MST1, NCOA1, NCOA2, NRF1, PCSK1, PDK2, PDK4, PFKFB1, PGP, PHLDA2, PIK3IP1, PLEKHM2, PMAIP1, PPARGC1A, PPP1CA, PPP1CB, PPP1R3B, PPP1R3D, PPP1R9B, SIK1, SLC25A12, STK39]
GO:0006094	gluconeogenesis	GO_BiologicalProcess-EBI-UniProt-GOA_27.02.2019_00h00	1.02541e-08	1.251e-05	1.171e-11	2.5762e-10	[6, 7]	Group16	29.0323	36	[ADIPOQ, ALDH1A1, ALDOB, ALDOC, ARFGEF3, ATF3, C1QTNF12, C1QTNF3, CDH11, CRY1, DDB1, DGAT2, ENO2, FBP2, FOXO1, G6PC, GOT1, GOT2, GPD1, GPD2, GPI, LEPROT, MDH2, MST1, PDK2, PER2, PFKFB1, PGK2, PGP, PIK3IP1, PODXL, PPARGC1A, SARDH, SIK1, SLC25A12, TPI1]
GO:0005977	glycogen metabolic process	GO_BiologicalProcess-EBI-UniProt-GOA_27.02.2019_00h00	1.92722e-10	2.36277e-07	1.92722e-10	3.27627e-09	[5, 6, 7]	Group17	34.3434	34	[AGL, EPM2A, G6PC, GAA, GBE1, GCGR, GYG2, IGF2, IRF6, IRS1, LEPROT, NHLRC1, PCSK1, PER2, PGM2L1, PHKA2, PHKB, PHKG1, PHLDA2, PLEKHM2, PPP1CA, PPP1CB, PPP1CC, PPP1R1A, PPP1R2, PPP1R3A, PPP1R3B, PPP1R3C, PPP1R3D, PPP1R9B, PRKAG3, STBD1, STK39, UGP2]
GO:0005978	glycogen biosynthetic process	GO_BiologicalProcess-EBI-UniProt-GOA_27.02.2019_00h00	2.15842e-07	0.000258147	1.92722e-10	3.27627e-09	[6, 7, 8]	Group17	34.9206	22	[AGL, EPM2A, GBE1, GYG2, IGF2, IRF6, IRS1, NHLRC1, PCSK1, PER2, PGM2L1, PHKG1, PLEKHM2, PPP1CA, PPP1CB, PPP1R3B, PPP1R3C, PPP1R3D, PPP1R9B, PRKAG3, STK39, UGP2]
GO:0005980	glycogen catabolic process	GO_BiologicalProcess-EBI-UniProt-GOA_27.02.2019_00h00	2.6195e-06	0.00309625	1.92722e-10	3.27627e-09	[6, 7, 8]	Group17	44.8276	13	[AGL, G6PC, GAA, PGM2L1, PHKA2, PHKB, PHKG1, PPP1CA, PPP1CB, PPP1R3B, PPP1R3D, PPP1R9B, STBD1]
GO:0030239	myofibril assembly	GO_BiologicalProcess-EBI-UniProt-GOA_27.02.2019_00h00	4.18356e-11	5.14159e-08	4.18356e-11	7.94876e-10	[4, 5, 6, 7]	Group18	37.6471	32	[ACTC1, ACTG1, AKAP13, CAPN3, CASQ1, CAV3, COTL1, CSRP3, FHOD3, LDB3, LMOD2, MARCKSL1, MYBPC1, MYBPC2, MYBPC3, MYH10, MYH11, MYL9, MYLK, MYLK2, MYOM3, MYOZ2, OBSL1, PDGFRA, PDGFRB, PROKR1, SRF, SYNPO2L, TMOD1, TMOD2, TMOD4, TNNT2]
GO:0045214	sarcomere organization	GO_BiologicalProcess-EBI-UniProt-GOA_27.02.2019_00h00	9.61537e-07	0.00114519	4.18356e-11	7.94876e-10	[5, 6, 7, 8]	Group18	34.4828	20	[ACTG1, AKAP13, CAPN3, CASQ1, CAV3, FHOD3, LDB3, LMOD2, MYBPC1, MYBPC2, MYBPC3, MYLK, MYLK2, MYOM3, MYOZ2, OBSL1, PROKR1, SRF, SYNPO2L, TNNT2]
GO:0055003	cardiac myofibril assembly	GO_BiologicalProcess-EBI-UniProt-GOA_27.02.2019_00h00	1.67883e-08	2.04146e-05	4.18356e-11	7.94876e-10	[5, 6, 7, 8, 9, 10]	Group18	48.5714	17	[ACTC1, COTL1, CSRP3, FHOD3, MARCKSL1, MYBPC1, MYBPC2, MYBPC3, MYH10, MYL9, MYLK, MYLK2, MYOM3, OBSL1, PDGFRA, PDGFRB, SRF]
GO:0001944	vasculature development	GO_BiologicalProcess-EBI-UniProt-GOA_27.02.2019_00h00	4.26799e-11	5.24109e-08	4.26799e-11	7.68239e-10	[4, 5, 6, 7]	Group19	17.7879	156	[ABCC8, ADAM12, ADAM8, ADAMTS6, ADGRF5, ADIPOR2, AGTR1, AMOTL1, ANGPT4, ANTXR1, ANXA1, ANXA2, APOD, AQP1, ASB4, ATN1, ATP7A, BAK1, BGLAP, BMP7, BTG1, CCL4, CCN1, CCN3, CDH11, CDH2, CHAMP1, CNMD, COL4A4, COL5A1, COL8A1, COL8A2, COMP, CREB3L1, CYBB, DCN, DDAH1, ECM1, EDNRA, EGLN1, EGR1, EPAS1, EPHB3, ESM1, EYA1, F3, FAP, FGF1, FGF2, FHOD3, FN1, FOXO1, GATD3A, GLUL, HAS2, HEXIM1, HGF, HHEX, HIF1AN, …
GO:0001568	blood vessel development	GO_BiologicalProcess-EBI-UniProt-GOA_27.02.2019_00h00	1.10742e-11	1.36324e-08	4.26799e-11	7.68239e-10	[3, 5, 6, 7, 8]	Group19	18.1926	153	[ABCC8, ADAM12, ADAM8, ADAMTS6, ADGRF5, ADIPOR2, AGTR1, AMOTL1, ANGPT4, ANTXR1, ANXA1, ANXA2, APOD, AQP1, ASB4, ATN1, ATP7A, BAK1, BGLAP, BMP7, BTG1, CCL4, CCN1, CCN3, CDH11, CDH2, CHAMP1, CNMD, COL4A4, COL5A1, COL8A1, COL8A2, COMP, CREB3L1, CYBB, DCN, DDAH1, ECM1, EDNRA, EGLN1, EGR1, EPAS1, EPHB3, ESM1, EYA1, F3, FAP, FGF1, FGF2, FHOD3, FN1, FOXO1, GATD3A, GLUL, HAS2, HEXIM1, HGF, HHEX, HIF1AN, …
GO:0001525	angiogenesis	GO_BiologicalProcess-EBI-UniProt-GOA_27.02.2019_00h00	1.21974e-07	0.000147101	4.26799e-11	7.68239e-10	[3, 4, 5, 6, 7, 8, 9, 10]	Group19	17.3981	111	[ABCC8, ADAM12, ADAM8, ADIPOR2, AGTR1, AMOTL1, ANGPT4, ANXA1, ANXA2, APOD, AQP1, ATN1, BGLAP, BTG1, CCL4, CCN1, CCN3, CDH11, CHAMP1, CNMD, COL4A4, COL8A1, COL8A2, CREB3L1, CYBB, DCN, DDAH1, ECM1, EDNRA, EGLN1, EPAS1, EPHB3, ESM1, F3, FAP, FGF1, FGF2, FHOD3, FN1, GLUL, HEXIM1, HGF, HHEX, HIPK2, HK2, HMOX1, HOXA5, HSPB1, ITGA5, ITGAV, ITGB2, ITGB8, JAM3, JMJD6, JUP, LEF1, LEPROT, LRP4, MCAM, MFGE8,…
GO:0048514	blood vessel morphogenesis	GO_BiologicalProcess-EBI-UniProt-GOA_27.02.2019_00h00	5.48428e-12	6.75663e-09	4.26799e-11	7.68239e-10	[4, 5, 6, 7, 8, 9]	Group19	18.8755	141	[ABCC8, ADAM12, ADAM8, ADGRF5, ADIPOR2, AGTR1, AMOTL1, ANGPT4, ANXA1, ANXA2, APOD, AQP1, ASB4, ATN1, BAK1, BGLAP, BTG1, CCL4, CCN1, CCN3, CDH11, CDH2, CHAMP1, CNMD, COL4A4, COL8A1, COL8A2, COMP, CREB3L1, CYBB, DCN, DDAH1, ECM1, EDNRA, EGLN1, EPAS1, EPHB3, ESM1, EYA1, F3, FAP, FGF1, FGF2, FHOD3, FN1, GATD3A, GLUL, HAS2, HEXIM1, HGF, HHEX, HIF1AN, HIPK2, HK2, HMOX1, HOXA1, HOXA5, HSPB1, ITGA5, ITGA…
GO:0032956	regulation of actin cytoskeleton organization	GO_BiologicalProcess-EBI-UniProt-GOA_27.02.2019_00h00	9.97881e-09	1.21841e-05	3.417e-11	7.1757e-10	[4, 5, 6, 7]	Group20	19.7279	87	[ACTR3, AKAP13, APOA1, ARHGAP18, ARHGAP40, ARHGDIB, ARPC1A, ARPC5, ASAP3, BAIAP2L2, BBS4, BST1, CAPZA2, CAV3, CCL21, CCL26, CD47, CDC42EP3, CDC42EP4, CIT, CLASP1, CLU, EPHA3, EVL, F2RL1, FHOD3, FRMD7, FSCN1, GMFB, GPR65, HAX1, HEXIM1, HRAS, IQGAP2, IRF6, JAM3, KANK4, LIMA1, LMOD2, MET, MLST8, MTPN, MYLK, MYLK2, MYOC, OPTN, PAK1, PAK3, PAM, PDGFRA, PDGFRB, PFN2, PLEKHM2, PLP1, PMAIP1, PPM1E, PXDN,…
GO:0032231	regulation of actin filament bundle assembly	GO_BiologicalProcess-EBI-UniProt-GOA_27.02.2019_00h00	4.20602e-06	0.00495049	3.417e-11	7.1757e-10	[3, 4, 5, 6, 7, 8, 9]	Group20	24.6154	32	[APOA1, ASAP3, BBS4, CD47, CLASP1, EVL, FRMD7, GPR65, HEXIM1, IRF6, MET, MYOC, OPTN, PAK1, PFN2, PLEKHM2, PPM1E, PXDN, RAPGEF4, RGCC, RHOC, ROCK2, S100A10, SERPINF2, SH3PXD2B, STMN1, SYNPO, SYNPO2L, TGFB3, TMEFF2, TPI1, WNT11]
GO:0061572	actin filament bundle organization	GO_BiologicalProcess-EBI-UniProt-GOA_27.02.2019_00h00	1.20697e-08	1.47008e-05	3.417e-11	7.1757e-10	[5, 7]	Group20	24.5098	50	[ACTN1, APOA1, ASAP3, BAIAP2L2, BBS4, CD47, CLASP1, CUL3, DPYSL3, EVL, FHDC1, FRMD7, FSCN1, FSCN2, GPR65, HEXIM1, IRF6, ITGB5, LCP1, LIMA1, MARCKS, MET, MYOC, NCOA1, OPTN, PAK1, PFN2, PLEKHM2, PLP1, PLS3, PPM1E, PXDN, RAPGEF4, RFLNA, RGCC, RHOC, ROCK2, S100A10, SERPINF2, SH3PXD2B, SPIRE2, SRF, STMN1, SYNPO, SYNPO2L, TGFB3, TMEFF2, TPI1, WNT11, ZYX]
GO:0110020	regulation of actomyosin structure organization	GO_BiologicalProcess-EBI-UniProt-GOA_27.02.2019_00h00	5.61485e-08	6.78836e-05	3.417e-11	7.1757e-10	[5, 6, 7, 8]	Group20	27.7778	35	[AKAP13, APOA1, ASAP3, BBS4, CAV3, CD47, CLASP1, EVL, FRMD7, GPR65, HEXIM1, IRF6, MET, MYLK, MYLK2, MYOC, OPTN, PAK1, PFN2, PLEKHM2, PPM1E, PXDN, RAPGEF4, RGCC, RHOC, ROCK2, S100A10, SERPINF2, SH3PXD2B, STMN1, SYNPO2L, TGFB3, TMEFF2, TPI1, WNT11]
GO:0110053	regulation of actin filament organization	GO_BiologicalProcess-EBI-UniProt-GOA_27.02.2019_00h00	7.43684e-06	0.00869366	3.417e-11	7.1757e-10	[5, 6, 7, 8]	Group20	18.6047	64	[ACTR3, APOA1, ARHGAP18, ARHGAP40, ARPC1A, ARPC5, ASAP3, BAIAP2L2, BBS4, CAPZA2, CCL21, CCL26, CD47, CDC42EP3, CDC42EP4, CIT, CLASP1, EVL, F2RL1, FHOD3, FRMD7, GMFB, GPR65, HAX1, HEXIM1, IQGAP2, IRF6, KANK4, LIMA1, LMOD2, MET, MTPN, MYOC, OPTN, PAK1, PAK3, PFN2, PLEKHM2, PLP1, PPM1E, PXDN, RAPGEF4, RGCC, RHOC, ROCK2, S100A10, SERPINF2, SH3PXD2B, SPIRE2, SSH2, STMN1, SYNPO, SYNPO2L, TAB3, TGFB3, T…
GO:0043149	stress fiber assembly	GO_BiologicalProcess-EBI-UniProt-GOA_27.02.2019_00h00	1.16063e-08	1.41481e-05	3.417e-11	7.1757e-10	[5, 6, 7, 8, 10]	Group20	28.4615	37	[APOA1, ASAP3, BBS4, CD47, CLASP1, CUL3, EVL, FHDC1, FRMD7, GPR65, HEXIM1, IRF6, ITGB5, MET, MYOC, NCOA1, OPTN, PAK1, PFN2, PLEKHM2, PPM1E, PXDN, RAPGEF4, RGCC, RHOC, ROCK2, S100A10, SERPINF2, SH3PXD2B, SRF, STMN1, SYNPO2L, TGFB3, TMEFF2, TPI1, WNT11, ZYX]
GO:0048699	generation of neurons	GO_BiologicalProcess-EBI-UniProt-GOA_27.02.2019_00h00	2.45043e-08	2.97482e-05	1.39019e-08	2.22431e-07	[5, 6, 7]	Group21	14.4842	271	[ABCC8, ACSL4, ADCY6, ADORA2B, AFG3L2, AGTPBP1, APBB2, APOA1, APOD, APP, APPL2, ARC, ARFGEF3, ARSB, ARX, ASPA, ATP7A, B4GALT5, B4GALT6, BBS4, BCHE, BMERB1, BMP7, BOC, BRINP2, BTBD3, BTG2, C1QA, CAMK1D, CAMK2A, CAMSAP1, CBLN1, CCK, CCN3, CD38, CDH11, CDH2, CDH4, CDK5RAP1, CIT, CLMN, CLSTN1, COL25A1, CPEB3, CRB1, CREB3L2, CRH, CSRP3, CTHRC1, CUX1, CXCR4, DAGLA, DAGLB, DBN1, DCDC2, DCLK1, DCLK2, DCX…
GO:0120039	plasma membrane bounded cell projection morphogenesis	GO_BiologicalProcess-EBI-UniProt-GOA_27.02.2019_00h00	2.29538e-07	0.000274297	1.39019e-08	2.22431e-07	[5, 6, 7]	Group21	16.2353	138	[ADORA2B, AFG3L2, APBB2, APP, ARC, ARX, ATP7A, B4GALT5, B4GALT6, BMP7, BOC, BTBD3, CAMK2A, CCK, CCN3, CD44, CDH11, CDH2, CDH4, CLSTN1, COL25A1, CUX1, CXCR4, DBN1, DCDC2, DCLK1, DCX, DOK1, DOK2, DVL1, EEF2K, ENAH, EPB41L3, EPHA3, EPHB3, EVL, F9, FARP1, FEZ1, FN1, FSTL4, FYN, GFRA2, GPC1, GRB10, HECW1, IFRD1, ITPKA, JADE2, LINGO1, LRP4, LRRC4C, LRRK2, LZTS1, MAP1B, MAP4K4, MCF2, MED12, METRN, MME, …
GO:0030182	neuron differentiation	GO_BiologicalProcess-EBI-UniProt-GOA_27.02.2019_00h00	1.59708e-07	0.000191969	1.39019e-08	2.22431e-07	[4, 6, 7, 8]	Group21	14.4458	245	[ACSL4, ADCY6, ADORA2B, AFG3L2, AGTPBP1, APBB2, APOA1, APOD, APP, ARC, ARFGEF3, ARSB, ARX, ATP7A, B4GALT5, B4GALT6, BBS4, BMP7, BOC, BRINP2, BTBD3, BTG2, C1QA, CAMK1D, CAMK2A, CAMSAP1, CBLN1, CCK, CCN3, CD38, CDH11, CDH2, CDH4, CDK5RAP1, CLMN, CLSTN1, COL25A1, CPEB3, CRB1, CREB3L2, CRH, CSRP3, CTHRC1, CUX1, CXCR4, DBN1, DCDC2, DCLK1, DCLK2, DCX, DOK1, DOK2, DPYSL3, DVL1, EEF2K, EFHD1, EIF4E, ENAH…
GO:0048666	neuron development	GO_BiologicalProcess-EBI-UniProt-GOA_27.02.2019_00h00	5.99007e-08	7.236e-05	1.39019e-08	2.22431e-07	[4, 5, 7, 8, 9]	Group21	15.0754	210	[ACSL4, ADCY6, ADORA2B, AFG3L2, APBB2, APOA1, APOD, APP, ARC, ARFGEF3, ARSB, ARX, ATP7A, B4GALT5, B4GALT6, BBS4, BMP7, BOC, BTBD3, BTG2, C1QA, CAMK1D, CAMK2A, CAMSAP1, CCK, CCN3, CD38, CDH11, CDH2, CDH4, CLMN, CLSTN1, COL25A1, CPEB3, CRB1, CREB3L2, CRH, CTHRC1, CUX1, CXCR4, DBN1, DCDC2, DCLK1, DCLK2, DCX, DOK1, DOK2, DPYSL3, DVL1, EEF2K, EFHD1, ENAH, EPB41L3, EPHA3, EPHB3, EVL, F9, FARP1, FBXL15,…
GO:0031175	neuron projection development	GO_BiologicalProcess-EBI-UniProt-GOA_27.02.2019_00h00	3.98618e-08	4.82726e-05	1.39019e-08	2.22431e-07	[5, 6, 8, 9, 10]	Group21	15.4656	191	[ACSL4, ADCY6, ADORA2B, AFG3L2, APBB2, APOA1, APOD, APP, ARC, ARFGEF3, ARSB, ARX, ATP7A, B4GALT5, B4GALT6, BBS4, BMP7, BOC, BTBD3, BTG2, CAMK1D, CAMK2A, CAMSAP1, CCK, CCN3, CD38, CDH11, CDH2, CDH4, CLMN, CLSTN1, COL25A1, CPEB3, CREB3L2, CTHRC1, CUX1, CXCR4, DBN1, DCDC2, DCLK1, DCX, DOK1, DOK2, DPYSL3, DVL1, EEF2K, EFHD1, ENAH, EPB41L3, EPHA3, EPHB3, EVL, F9, FARP1, FBXL15, FEZ1, FN1, FRMD7, FRY, …
GO:0048667	cell morphogenesis involved in neuron differentiation	GO_BiologicalProcess-EBI-UniProt-GOA_27.02.2019_00h00	1.6561e-07	0.000198732	1.39019e-08	2.22431e-07	[5, 6, 7, 8, 9, 10]	Group21	16.8022	124	[AFG3L2, APBB2, APP, ARC, ARX, B4GALT5, B4GALT6, BMP7, BOC, BTBD3, CAMK2A, CCK, CCN3, CDH11, CDH2, CDH4, CLSTN1, COL25A1, CUX1, CXCR4, DBN1, DCDC2, DCLK1, DCX, DOK1, DOK2, DVL1, EEF2K, ENAH, EPHA3, EPHB3, EVL, F9, FARP1, FEZ1, FN1, FRZB, FSTL4, FYN, GATD3A, GFRA2, GPC1, GRB10, HECW1, IFRD1, ITPKA, LINGO1, LRP4, LRRC4C, LRRK2, LZTS1, MAP1B, MCF2, MED12, METRN, MT3, MYH10, NCAM1, NCOA1, NELL2, NFAS…
GO:0048812	neuron projection morphogenesis	GO_BiologicalProcess-EBI-UniProt-GOA_27.02.2019_00h00	3.40596e-07	0.000406671	1.39019e-08	2.22431e-07	[6, 7, 8, 9, 10, 11]	Group21	16.187	135	[ADORA2B, AFG3L2, APBB2, APP, ARC, ARX, ATP7A, B4GALT5, B4GALT6, BMP7, BOC, BTBD3, CAMK2A, CCK, CCN3, CDH11, CDH2, CDH4, CLSTN1, COL25A1, CUX1, CXCR4, DBN1, DCDC2, DCLK1, DCX, DOK1, DOK2, DVL1, EEF2K, ENAH, EPB41L3, EPHA3, EPHB3, EVL, F9, FARP1, FEZ1, FN1, FSTL4, FYN, GFRA2, GPC1, GRB10, HECW1, IFRD1, ITPKA, JADE2, LINGO1, LRP4, LRRC4C, LRRK2, LZTS1, MAP1B, MAP4K4, MCF2, MED12, METRN, MME, MT3, M…
GO:0061564	axon development	GO_BiologicalProcess-EBI-UniProt-GOA_27.02.2019_00h00	2.38132e-06	0.00281949	1.39019e-08	2.22431e-07	[6, 7, 9, 10, 11]	Group21	16.5379	107	[AFG3L2, APBB2, APOA1, APOD, APP, ARX, B4GALT5, B4GALT6, BMP7, BOC, CCK, CCN3, CDH11, CDH2, CDH4, CLSTN1, COL25A1, CXCR4, DCLK1, DCX, DOK1, DOK2, DVL1, ENAH, EPHA3, EPHB3, EVL, F9, FEZ1, FN1, FSTL4, FYN, GFRA2, GPC1, GRB10, IFRD1, JAM3, KREMEN1, LINGO1, LRP4, LRRC4C, LZTS1, MAP1B, MCF2, METRN, MME, MT3, MYH10, NCAM1, NCOA1, NELL2, NFASC, NR4A2, NRCAM, OCRL, OPTN, PAK1, PAK3, PAM, PDLIM7, PIK3CB, …
GO:0007409	axonogenesis	GO_BiologicalProcess-EBI-UniProt-GOA_27.02.2019_00h00	6.33477e-06	0.00741802	1.39019e-08	2.22431e-07	[6, 7, 8, 9, 10, 11, 12]	Group21	16.5541	98	[AFG3L2, APBB2, APP, ARX, B4GALT5, B4GALT6, BMP7, BOC, CCK, CCN3, CDH11, CDH2, CDH4, CLSTN1, COL25A1, CXCR4, DCLK1, DCX, DOK1, DOK2, DVL1, ENAH, EPHA3, EPHB3, EVL, F9, FEZ1, FN1, FSTL4, FYN, GFRA2, GPC1, GRB10, IFRD1, LINGO1, LRP4, LRRC4C, LZTS1, MAP1B, MCF2, METRN, MT3, MYH10, NCAM1, NCOA1, NELL2, NFASC, NR4A2, NRCAM, OPTN, PAK1, PAK3, PAM, PDLIM7, PIK3CB, PIK3CD, PLOD2, PLP1, PLXNA2, PLXNB3, PL…
GO:0032269	negative regulation of cellular protein metabolic process	GO_BiologicalProcess-EBI-UniProt-GOA_27.02.2019_00h00	5.48458e-09	6.70764e-06	1.02934e-14	2.36749e-13	[4, 5, 6, 7]	Group22	15.5707	206	[ADIPOQ, ADORA2B, AHSG, AMBP, ANKRD26, ANTXR1, ANXA2, APP, APPL2, AQP1, ARC, ASPA, ATF3, ATG14, BAK1, BGLAP, BMP7, BTG2, CAPN3, CAST, CAV3, CD109, CD44, CDH4, CDK5RAP1, CDKN2C, CEP85, CHAC1, CHRNA9, COL6A3, COLEC12, CPEB1, CPEB3, CRB2, CRIM1, CRTAP, CRY1, CRYAB, CST3, CTDSPL, CUX1, DACT1, DDX3X, DEPTOR, DHCR24, DNAJA1, DNAJC1, DUSP10, DUSP22, DUSP3, DUSP5, DUSP8, DVL1, ECM1, EIF4E, ELFN1, ENAH, E…
GO:0031399	regulation of protein modification process	GO_BiologicalProcess-EBI-UniProt-GOA_27.02.2019_00h00	1.22305e-13	1.51046e-10	1.02934e-14	2.36749e-13	[5, 6, 7]	Group22	15.1986	352	[ACSL1, ADAM11, ADAM12, ADAM8, ADCY2, ADCY6, ADIPOQ, ADORA2B, ADRA2A, ADRB2, AGFG1, AKAP13, AKTIP, AMBP, ANGPT4, ANKRD26, ANXA2, APOA1, APP, ARL6IP5, ASPA, ATF3, ATG14, ATN1, BAK1, BGLAP, BMP7, BRD7, BST1, CAMK2D, CAPN3, CAV3, CCDC88C, CCK, CCL21, CCL26, CCL4, CCN1, CCND2, CCNG1, CCNG2, CCNJL, CCNL1, CD109, CD36, CD44, CD81, CDH11, CDH2, CDH4, CDK5RAP1, CDKN2C, CEMIP, CEP85, CHAMP1, CHRNA9, CLU, …
GO:0045936	negative regulation of phosphate metabolic process	GO_BiologicalProcess-EBI-UniProt-GOA_27.02.2019_00h00	2.73875e-09	3.35222e-06	1.02934e-14	2.36749e-13	[5, 6, 7]	Group22	17.6471	132	[ADIPOQ, ADORA2B, AHSG, AMBP, ANKRD26, ARFGEF3, ATF3, ATG14, BAK1, BGLAP, BMP7, CAV3, CD109, CDK5RAP1, CDKN2C, CEP192, CEP85, CHRNA9, CNST, COLEC12, CTDSPL, DACT1, DEPTOR, DLG2, DNAJA1, DUSP10, DUSP22, DUSP3, DUSP5, DUSP8, DVL1, EIF4E, ELFN1, ELL, EPM2A, F2RL1, FARP1, FBLN1, FKTN, FOXO1, GADD45B, GFRA2, GMFB, GNA12, GPS1, GRB10, HEXIM1, HGF, HHEX, HSPB1, IGFBP3, INHA, IRF6, KLF6, LGALS3, LRRK2, L…
GO:0031400	negative regulation of protein modification process	GO_BiologicalProcess-EBI-UniProt-GOA_27.02.2019_00h00	9.49941e-09	1.16083e-05	1.02934e-14	2.36749e-13	[5, 6, 7, 8]	Group22	17.1756	135	[ADIPOQ, ADORA2B, AMBP, ANKRD26, ASPA, ATF3, ATG14, BAK1, BGLAP, BMP7, CAPN3, CAV3, CD109, CDH4, CDK5RAP1, CDKN2C, CEP85, CHRNA9, COLEC12, CRTAP, CRY1, CTDSPL, CUX1, DACT1, DEPTOR, DNAJA1, DUSP10, DUSP22, DUSP3, DUSP5, DUSP8, DVL1, EIF4E, ELFN1, EPM2A, F2RL1, FBLN1, FKTN, FOXO1, FRY, FYN, GADD45B, GFRA2, GMFB, GNA12, GPS1, HEXIM1, HGF, HHEX, HINT2, HSPB1, IGFBP3, IRF6, KDM3A, KLF6, LGALS3, LRRK2,…
GO:0042325	regulation of phosphorylation	GO_BiologicalProcess-EBI-UniProt-GOA_27.02.2019_00h00	3.04428e-13	3.75664e-10	1.02934e-14	2.36749e-13	[6, 7]	Group22	15.5104	313	[ACSL1, ADAM11, ADAM12, ADAM8, ADCY2, ADCY6, ADIPOQ, ADORA2B, ADRA2A, ADRB2, AGFG1, AHSG, AKAP13, AKTIP, AMBP, ANGPT4, ANXA2, APOA1, APP, ARL6IP5, ASPA, ATF3, ATG14, ATN1, ATP7A, BAK1, BGLAP, BMP7, BST1, CAV3, CCDC88C, CCK, CCL21, CCL26, CCL4, CCN1, CCND2, CCNG1, CCNG2, CCNJL, CCNL1, CD109, CD36, CD44, CD81, CDH11, CDH2, CDK5RAP1, CDKN2C, CEMIP, CEP85, CHAMP1, CHRNA9, CLU, CMC4, COLEC12, COPS5, C…
GO:0043549	regulation of kinase activity	GO_BiologicalProcess-EBI-UniProt-GOA_27.02.2019_00h00	4.58765e-08	5.55106e-05	1.02934e-14	2.36749e-13	[5, 7, 8]	Group22	15.6114	180	[ACSL1, ADAM12, ADAM8, ADCY2, ADCY6, ADIPOQ, ADORA2B, ADRA2A, ADRB2, AGFG1, AHSG, AKAP13, AMBP, ANGPT4, APP, ATG14, ATN1, BGLAP, BMP7, CAV3, CCL21, CCN1, CCND2, CCNG1, CCNG2, CCNJL, CCNL1, CD44, CD81, CDH11, CDK5RAP1, CDKN2C, CEMIP, CEP85, CLU, CMC4, COLEC12, CSRP3, CXCR4, DCAF1, DDR2, DDX3X, DEPTOR, DNAJA1, DOK7, DUSP10, DUSP22, DUSP3, DUSP5, DUSP8, DVL1, EGR1, ELP3, EPM2A, ERBB3, F9, FGF1, FGF2…
GO:0001932	regulation of protein phosphorylation	GO_BiologicalProcess-EBI-UniProt-GOA_27.02.2019_00h00	1.60984e-12	1.98493e-09	1.02934e-14	2.36749e-13	[6, 7, 8]	Group22	15.6098	288	[ACSL1, ADAM11, ADAM12, ADAM8, ADCY2, ADCY6, ADIPOQ, ADORA2B, ADRA2A, ADRB2, AGFG1, AKAP13, AKTIP, AMBP, ANGPT4, ANXA2, APOA1, APP, ARL6IP5, ASPA, ATF3, ATG14, ATN1, BAK1, BGLAP, BMP7, BST1, CAV3, CCDC88C, CCK, CCL21, CCL26, CCL4, CCN1, CCND2, CCNG1, CCNG2, CCNJL, CCNL1, CD109, CD36, CD44, CD81, CDH11, CDH2, CDK5RAP1, CDKN2C, CEMIP, CEP85, CHAMP1, CHRNA9, CLU, CMC4, COLEC12, COPS5, CREBL2, CRH, C…
GO:0042326	negative regulation of phosphorylation	GO_BiologicalProcess-EBI-UniProt-GOA_27.02.2019_00h00	1.97146e-07	0.000235984	1.02934e-14	2.36749e-13	[6, 7, 8]	Group22	17.4056	106	[ADIPOQ, ADORA2B, AHSG, AMBP, ATF3, ATG14, BAK1, BGLAP, BMP7, CAV3, CD109, CDK5RAP1, CDKN2C, CEP85, CHRNA9, COLEC12, CTDSPL, DACT1, DEPTOR, DNAJA1, DUSP10, DUSP22, DUSP3, DUSP5, DUSP8, DVL1, EIF4E, EPM2A, F2RL1, FBLN1, FKTN, FOXO1, GADD45B, GFRA2, GMFB, GPS1, GRB10, HEXIM1, HGF, HHEX, HSPB1, IGFBP3, INHA, IRF6, KLF6, LRRK2, LYN, MAP4K5, MICAL1, MST1, MVP, MYOCD, MYOG, NCOR1, NDRG1, NHLRC1, OCRL, …
GO:0001933	negative regulation of protein phosphorylation	GO_BiologicalProcess-EBI-UniProt-GOA_27.02.2019_00h00	1.62275e-06	0.00192621	1.02934e-14	2.36749e-13	[6, 7, 8, 9]	Group22	17.2043	96	[ADIPOQ, ADORA2B, AMBP, ATF3, ATG14, BAK1, BGLAP, BMP7, CAV3, CD109, CDK5RAP1, CDKN2C, CEP85, CHRNA9, COLEC12, CTDSPL, DACT1, DEPTOR, DNAJA1, DUSP10, DUSP22, DUSP3, DUSP5, DUSP8, DVL1, EIF4E, EPM2A, F2RL1, FBLN1, FKTN, FOXO1, GADD45B, GFRA2, GMFB, GPS1, HEXIM1, HGF, HHEX, HSPB1, IGFBP3, IRF6, KLF6, LRRK2, LYN, MICAL1, MVP, MYOCD, NCOR1, NDRG1, NHLRC1, OCRL, PAK1, PARK7, PCSK1, PDE4D, PEBP1, PKIA,…
GO:0045859	regulation of protein kinase activity	GO_BiologicalProcess-EBI-UniProt-GOA_27.02.2019_00h00	1.42983e-07	0.000172152	1.02934e-14	2.36749e-13	[6, 7, 8, 9]	Group22	15.6514	167	[ACSL1, ADAM12, ADAM8, ADCY2, ADCY6, ADIPOQ, ADORA2B, ADRA2A, ADRB2, AGFG1, AKAP13, AMBP, ANGPT4, APP, ATN1, BGLAP, BMP7, CAV3, CCL21, CCN1, CCND2, CCNG1, CCNG2, CCNJL, CCNL1, CD81, CDH11, CDK5RAP1, CDKN2C, CEMIP, CEP85, CLU, CMC4, COLEC12, CXCR4, DCAF1, DDR2, DDX3X, DEPTOR, DNAJA1, DOK7, DUSP10, DUSP22, DUSP3, DUSP5, DUSP8, DVL1, EGR1, ELP3, EPM2A, ERBB3, F9, FGF1, FGF2, FYN, GADD45B, GADD45G, G…
GO:0023014	signal transduction by protein phosphorylation	GO_BiologicalProcess-EBI-UniProt-GOA_27.02.2019_00h00	1.36349e-07	0.0001643	1.45823e-15	3.49974e-14	[3, 4, 5, 7, 8]	Group23	15.2244	190	[ADAM11, ADAM12, ADAM8, ADIPOQ, ADORA2B, ADRA2A, ADRB2, AGFG1, AKAP13, AMBP, APP, ARL6IP5, ATF3, ATN1, BGLAP, BMP7, CAV3, CCL21, CCL26, CCL4, CCN1, CD36, CD44, CD81, CDH11, CDH2, CHRNA9, COPS5, CRYAB, CUL3, CXCR4, DACT1, DCAF1, DLG2, DNAJA1, DUSP10, DUSP22, DUSP3, DUSP5, DUSP8, EDA2R, ERBB3, ERBB4, F2RL1, F9, FBLN1, FBXW11, FGA, FGF1, FGF16, FGF2, FGF4, FGG, FKTN, FN1, FOXO1, FSHR, FYN, GADD45B, …
GO:0032270	positive regulation of cellular protein metabolic process	GO_BiologicalProcess-EBI-UniProt-GOA_27.02.2019_00h00	1.87955e-06	0.00222727	1.45823e-15	3.49974e-14	[4, 5, 6, 7]	Group23	13.7827	274	[ABCC8, ACSL1, ACVR1C, ADAM11, ADAM12, ADAM8, ADCY2, ADCY6, ADIPOQ, ADORA2B, ADRA2A, ADRB2, AGFG1, AGTR1, AKAP13, AKTIP, ANGPT4, ANKRD26, ANTXR1, ANXA2, APP, ARIH1, ARIH2, ARL6IP5, ATG14, ATRNL1, BAK1, BCL2L10, BMP7, BRD7, CAPN3, CAV3, CCK, CCL21, CCL26, CCL4, CCN1, CCND2, CD36, CD44, CD81, CDH11, CDH2, CDK5RAP1, CEMIP, CHAMP1, CLN6, CLPX, CLU, CMC4, CPEB3, CREBL2, CRH, CRLF1, CRY1, CTR9, CTSC, C…
GO:1902533	positive regulation of intracellular signal transduction	GO_BiologicalProcess-EBI-UniProt-GOA_27.02.2019_00h00	7.31144e-06	0.00855438	1.45823e-15	3.49974e-14	[4, 5, 6, 7]	Group23	14.3836	189	[ABCC8, ABRA, ADAM11, ADAM12, ADAM8, ADIPOQ, ADORA2B, ADRA2A, ADRB2, AGFG1, AKAP13, AMBP, ANTXR1, APOA1, APP, ARL4C, ARL6IP5, C1QTNF12, CCL21, CCL26, CCL4, CD36, CD44, CD81, CDH11, CDH2, CLSTN1, COLEC12, CRH, CXCR4, DCAF1, DCN, DUSP22, DUSP5, ECM1, EDA2R, ERBB3, ERBB4, F10, F2RL1, F3, F9, FGA, FGF1, FGF16, FGF2, FGF4, FGG, FRMD7, FSHR, FYN, GADD45B, GADD45G, GALM, GHR, GJA1, GLIPR2, GPR65, GSDME,…
GO:0031399	regulation of protein modification process	GO_BiologicalProcess-EBI-UniProt-GOA_27.02.2019_00h00	1.22305e-13	1.51046e-10	1.45823e-15	3.49974e-14	[5, 6, 7]	Group23	15.1986	352	[ACSL1, ADAM11, ADAM12, ADAM8, ADCY2, ADCY6, ADIPOQ, ADORA2B, ADRA2A, ADRB2, AGFG1, AKAP13, AKTIP, AMBP, ANGPT4, ANKRD26, ANXA2, APOA1, APP, ARL6IP5, ASPA, ATF3, ATG14, ATN1, BAK1, BGLAP, BMP7, BRD7, BST1, CAMK2D, CAPN3, CAV3, CCDC88C, CCK, CCL21, CCL26, CCL4, CCN1, CCND2, CCNG1, CCNG2, CCNJL, CCNL1, CD109, CD36, CD44, CD81, CDH11, CDH2, CDH4, CDK5RAP1, CDKN2C, CEMIP, CEP85, CHAMP1, CHRNA9, CLU, …
GO:0045937	positive regulation of phosphate metabolic process	GO_BiologicalProcess-EBI-UniProt-GOA_27.02.2019_00h00	1.69831e-07	0.000203627	1.45823e-15	3.49974e-14	[5, 6, 7]	Group23	14.8276	215	[ACSL1, ADAM11, ADAM12, ADAM8, ADCY2, ADCY6, ADGRF5, ADIPOQ, ADORA2B, ADRA2A, ADRB2, AGFG1, AKAP13, AKTIP, ANGPT4, ANXA2, APP, ARL6IP5, ATG14, BMP7, CAPN2, CCK, CCL21, CCL26, CCL4, CCN1, CCND2, CD36, CD44, CD81, CDH11, CDH2, CEMIP, CHAMP1, CLU, CMC4, CREBL2, CRH, CRLF1, CSRP3, CXCR4, DCAF1, DDR2, DDX3X, DOK7, DUSP22, DUSP5, DVL1, EDA2R, EGR1, EIF4E, ERBB3, ERBB4, F2RL1, F9, FGA, FGF1, FGF2, FGF4,…
GO:0000165	MAPK cascade	GO_BiologicalProcess-EBI-UniProt-GOA_27.02.2019_00h00	1.55294e-07	0.000186818	1.45823e-15	3.49974e-14	[4, 5, 6, 8, 9]	Group23	15.2227	188	[ADAM11, ADAM12, ADAM8, ADIPOQ, ADORA2B, ADRA2A, ADRB2, AGFG1, AKAP13, AMBP, APP, ARL6IP5, ATF3, ATN1, BGLAP, BMP7, CAV3, CCL21, CCL26, CCL4, CCN1, CD36, CD44, CD81, CDH11, CDH2, CHRNA9, COPS5, CRYAB, CUL3, CXCR4, DACT1, DCAF1, DLG2, DNAJA1, DUSP10, DUSP22, DUSP3, DUSP5, DUSP8, EDA2R, ERBB3, ERBB4, F2RL1, F9, FBLN1, FBXW11, FGA, FGF1, FGF16, FGF2, FGF4, FGG, FKTN, FN1, FOXO1, FSHR, FYN, GADD45B, …
GO:0006468	protein phosphorylation	GO_BiologicalProcess-EBI-UniProt-GOA_27.02.2019_00h00	2.44815e-15	3.02592e-12	1.45823e-15	3.49974e-14	[6, 7]	Group23	15.3689	377	[ACSL1, ACVR1C, ADAM11, ADAM12, ADAM8, ADCY2, ADCY6, ADIPOQ, ADORA2B, ADRA2A, ADRB2, AGFG1, AKAP13, AKTIP, AMBP, ANGPT4, ANKRD26, ANTXR1, ANXA2, APOA1, APP, ARL4C, ARL6IP5, ASPA, ATF3, ATG14, ATN1, BAK1, BGLAP, BMP2K, BMP7, BST1, CAMK1D, CAMK2A, CAMK2D, CAMK4, CAV3, CCDC88C, CCK, CCL21, CCL26, CCL4, CCN1, CCND2, CCNG1, CCNG2, CCNJL, CCNL1, CD109, CD36, CD44, CD81, CDH11, CDH2, CDK14, CDK18, CDK5R…
GO:0031400	negative regulation of protein modification process	GO_BiologicalProcess-EBI-UniProt-GOA_27.02.2019_00h00	9.49941e-09	1.16083e-05	1.45823e-15	3.49974e-14	[5, 6, 7, 8]	Group23	17.1756	135	[ADIPOQ, ADORA2B, AMBP, ANKRD26, ASPA, ATF3, ATG14, BAK1, BGLAP, BMP7, CAPN3, CAV3, CD109, CDH4, CDK5RAP1, CDKN2C, CEP85, CHRNA9, COLEC12, CRTAP, CRY1, CTDSPL, CUX1, DACT1, DEPTOR, DNAJA1, DUSP10, DUSP22, DUSP3, DUSP5, DUSP8, DVL1, EIF4E, ELFN1, EPM2A, F2RL1, FBLN1, FKTN, FOXO1, FRY, FYN, GADD45B, GFRA2, GMFB, GNA12, GPS1, HEXIM1, HGF, HHEX, HINT2, HSPB1, IGFBP3, IRF6, KDM3A, KLF6, LGALS3, LRRK2,…
GO:0042325	regulation of phosphorylation	GO_BiologicalProcess-EBI-UniProt-GOA_27.02.2019_00h00	3.04428e-13	3.75664e-10	1.45823e-15	3.49974e-14	[6, 7]	Group23	15.5104	313	[ACSL1, ADAM11, ADAM12, ADAM8, ADCY2, ADCY6, ADIPOQ, ADORA2B, ADRA2A, ADRB2, AGFG1, AHSG, AKAP13, AKTIP, AMBP, ANGPT4, ANXA2, APOA1, APP, ARL6IP5, ASPA, ATF3, ATG14, ATN1, ATP7A, BAK1, BGLAP, BMP7, BST1, CAV3, CCDC88C, CCK, CCL21, CCL26, CCL4, CCN1, CCND2, CCNG1, CCNG2, CCNJL, CCNL1, CD109, CD36, CD44, CD81, CDH11, CDH2, CDK5RAP1, CDKN2C, CEMIP, CEP85, CHAMP1, CHRNA9, CLU, CMC4, COLEC12, COPS5, C…
GO:0043549	regulation of kinase activity	GO_BiologicalProcess-EBI-UniProt-GOA_27.02.2019_00h00	4.58765e-08	5.55106e-05	1.45823e-15	3.49974e-14	[5, 7, 8]	Group23	15.6114	180	[ACSL1, ADAM12, ADAM8, ADCY2, ADCY6, ADIPOQ, ADORA2B, ADRA2A, ADRB2, AGFG1, AHSG, AKAP13, AMBP, ANGPT4, APP, ATG14, ATN1, BGLAP, BMP7, CAV3, CCL21, CCN1, CCND2, CCNG1, CCNG2, CCNJL, CCNL1, CD44, CD81, CDH11, CDK5RAP1, CDKN2C, CEMIP, CEP85, CLU, CMC4, COLEC12, CSRP3, CXCR4, DCAF1, DDR2, DDX3X, DEPTOR, DNAJA1, DOK7, DUSP10, DUSP22, DUSP3, DUSP5, DUSP8, DVL1, EGR1, ELP3, EPM2A, ERBB3, F9, FGF1, FGF2…
GO:0001932	regulation of protein phosphorylation	GO_BiologicalProcess-EBI-UniProt-GOA_27.02.2019_00h00	1.60984e-12	1.98493e-09	1.45823e-15	3.49974e-14	[6, 7, 8]	Group23	15.6098	288	[ACSL1, ADAM11, ADAM12, ADAM8, ADCY2, ADCY6, ADIPOQ, ADORA2B, ADRA2A, ADRB2, AGFG1, AKAP13, AKTIP, AMBP, ANGPT4, ANXA2, APOA1, APP, ARL6IP5, ASPA, ATF3, ATG14, ATN1, BAK1, BGLAP, BMP7, BST1, CAV3, CCDC88C, CCK, CCL21, CCL26, CCL4, CCN1, CCND2, CCNG1, CCNG2, CCNJL, CCNL1, CD109, CD36, CD44, CD81, CDH11, CDH2, CDK5RAP1, CDKN2C, CEMIP, CEP85, CHAMP1, CHRNA9, CLU, CMC4, COLEC12, COPS5, CREBL2, CRH, C…
GO:0042326	negative regulation of phosphorylation	GO_BiologicalProcess-EBI-UniProt-GOA_27.02.2019_00h00	1.97146e-07	0.000235984	1.45823e-15	3.49974e-14	[6, 7, 8]	Group23	17.4056	106	[ADIPOQ, ADORA2B, AHSG, AMBP, ATF3, ATG14, BAK1, BGLAP, BMP7, CAV3, CD109, CDK5RAP1, CDKN2C, CEP85, CHRNA9, COLEC12, CTDSPL, DACT1, DEPTOR, DNAJA1, DUSP10, DUSP22, DUSP3, DUSP5, DUSP8, DVL1, EIF4E, EPM2A, F2RL1, FBLN1, FKTN, FOXO1, GADD45B, GFRA2, GMFB, GPS1, GRB10, HEXIM1, HGF, HHEX, HSPB1, IGFBP3, INHA, IRF6, KLF6, LRRK2, LYN, MAP4K5, MICAL1, MST1, MVP, MYOCD, MYOG, NCOR1, NDRG1, NHLRC1, OCRL, …
GO:0042327	positive regulation of phosphorylation	GO_BiologicalProcess-EBI-UniProt-GOA_27.02.2019_00h00	1.42477e-08	1.73395e-05	1.45823e-15	3.49974e-14	[6, 7, 8]	Group23	15.3506	208	[ACSL1, ADAM11, ADAM12, ADAM8, ADCY2, ADCY6, ADIPOQ, ADORA2B, ADRA2A, ADRB2, AGFG1, AKAP13, AKTIP, ANGPT4, ANXA2, APP, ARL6IP5, ATG14, BMP7, CCK, CCL21, CCL26, CCL4, CCN1, CCND2, CD36, CD44, CD81, CDH11, CDH2, CEMIP, CHAMP1, CLU, CMC4, CREBL2, CRH, CRLF1, CSRP3, CXCR4, DCAF1, DDR2, DDX3X, DOK7, DUSP22, DUSP5, DVL1, EDA2R, EGR1, EIF4E, ERBB3, ERBB4, F2RL1, F9, FGA, FGF1, FGF2, FGF4, FGG, FNIP1, FS…
GO:0001933	negative regulation of protein phosphorylation	GO_BiologicalProcess-EBI-UniProt-GOA_27.02.2019_00h00	1.62275e-06	0.00192621	1.45823e-15	3.49974e-14	[6, 7, 8, 9]	Group23	17.2043	96	[ADIPOQ, ADORA2B, AMBP, ATF3, ATG14, BAK1, BGLAP, BMP7, CAV3, CD109, CDK5RAP1, CDKN2C, CEP85, CHRNA9, COLEC12, CTDSPL, DACT1, DEPTOR, DNAJA1, DUSP10, DUSP22, DUSP3, DUSP5, DUSP8, DVL1, EIF4E, EPM2A, F2RL1, FBLN1, FKTN, FOXO1, GADD45B, GFRA2, GMFB, GPS1, HEXIM1, HGF, HHEX, HSPB1, IGFBP3, IRF6, KLF6, LRRK2, LYN, MICAL1, MVP, MYOCD, NCOR1, NDRG1, NHLRC1, OCRL, PAK1, PARK7, PCSK1, PDE4D, PEBP1, PKIA,…
GO:0001934	positive regulation of protein phosphorylation	GO_BiologicalProcess-EBI-UniProt-GOA_27.02.2019_00h00	1.55543e-06	0.00184785	1.45823e-15	3.49974e-14	[6, 7, 8, 9]	Group23	14.7059	190	[ACSL1, ADAM11, ADAM12, ADAM8, ADCY2, ADCY6, ADIPOQ, ADORA2B, ADRA2A, ADRB2, AGFG1, AKAP13, AKTIP, ANGPT4, ANXA2, APP, ARL6IP5, ATG14, BMP7, CCK, CCL21, CCL26, CCL4, CCN1, CCND2, CD36, CD44, CD81, CDH11, CDH2, CEMIP, CHAMP1, CLU, CMC4, CREBL2, CRH, CRLF1, CXCR4, DCAF1, DDR2, DDX3X, DOK7, DUSP22, DUSP5, DVL1, EDA2R, EGR1, EIF4E, ERBB3, ERBB4, F2RL1, F9, FGA, FGF1, FGF2, FGF4, FGG, FNIP1, FSHR, FYN…
GO:0004672	protein kinase activity	GO_BiologicalProcess-EBI-UniProt-GOA_27.02.2019_00h00	8.18787e-11	1.00465e-07	1.45823e-15	3.49974e-14	[7, 8]	Group23	15.7106	241	[ACSL1, ACVR1C, ADAM12, ADAM8, ADCY2, ADCY6, ADIPOQ, ADORA2B, ADRA2A, ADRB2, AGFG1, AKAP13, AMBP, ANGPT4, ANKRD26, ANTXR1, APP, ARL4C, ATN1, BGLAP, BMP2K, BMP7, CAMK1D, CAMK2A, CAMK2D, CAMK4, CAV3, CCL21, CCL4, CCN1, CCND2, CCNG1, CCNG2, CCNJL, CCNL1, CD81, CDH11, CDK14, CDK18, CDK5RAP1, CDKN2C, CEMIP, CEP85, CIT, CLASP1, CLK4, CLU, CMC4, COLEC12, CRIM1, CXCR4, DCAF1, DCLK1, DCLK2, DDR2, DDX3X, D…
GO:0043408	regulation of MAPK cascade	GO_BiologicalProcess-EBI-UniProt-GOA_27.02.2019_00h00	3.20742e-08	3.8906e-05	1.45823e-15	3.49974e-14	[5, 6, 7, 8, 9, 10]	Group23	16.1	161	[ADAM11, ADAM12, ADAM8, ADIPOQ, ADORA2B, ADRA2A, ADRB2, AGFG1, AKAP13, AMBP, APP, ARL6IP5, ATF3, ATN1, BGLAP, BMP7, CAV3, CCL21, CCL26, CCL4, CCN1, CD36, CD44, CD81, CDH11, CDH2, CHRNA9, COPS5, CXCR4, DACT1, DCAF1, DNAJA1, DUSP10, DUSP22, DUSP3, DUSP5, DUSP8, EDA2R, ERBB4, F2RL1, F9, FBLN1, FGA, FGF1, FGF2, FGF4, FGG, FKTN, FN1, FOXO1, FSHR, GADD45B, GADD45G, GALM, GHR, GJA1, GLIPR2, GPS1, GSDME,…
GO:0045859	regulation of protein kinase activity	GO_BiologicalProcess-EBI-UniProt-GOA_27.02.2019_00h00	1.42983e-07	0.000172152	1.45823e-15	3.49974e-14	[6, 7, 8, 9]	Group23	15.6514	167	[ACSL1, ADAM12, ADAM8, ADCY2, ADCY6, ADIPOQ, ADORA2B, ADRA2A, ADRB2, AGFG1, AKAP13, AMBP, ANGPT4, APP, ATN1, BGLAP, BMP7, CAV3, CCL21, CCN1, CCND2, CCNG1, CCNG2, CCNJL, CCNL1, CD81, CDH11, CDK5RAP1, CDKN2C, CEMIP, CEP85, CLU, CMC4, COLEC12, CXCR4, DCAF1, DDR2, DDX3X, DEPTOR, DNAJA1, DOK7, DUSP10, DUSP22, DUSP3, DUSP5, DUSP8, DVL1, EGR1, ELP3, EPM2A, ERBB3, F9, FGF1, FGF2, FYN, GADD45B, GADD45G, G…
GO:0004674	protein serine/threonine kinase activity	GO_BiologicalProcess-EBI-UniProt-GOA_27.02.2019_00h00	2.47789e-10	3.03541e-07	1.45823e-15	3.49974e-14	[8, 9]	Group23	16.6362	182	[ACSL1, ACVR1C, ADAM12, ADAM8, ADIPOQ, ADORA2B, ADRA2A, ADRB2, AGFG1, AKAP13, AMBP, ANKRD26, ANTXR1, ARL4C, ATN1, BMP2K, BMP7, CAMK1D, CAMK2A, CAMK2D, CAMK4, CAV3, CCN1, CCND2, CCNG1, CCNG2, CCNJL, CCNL1, CD81, CDK14, CDK18, CDK5RAP1, CDKN2C, CEMIP, CIT, CLASP1, CLK4, CMC4, COLEC12, CXCR4, DCAF1, DCLK1, DCLK2, DDX3X, DNAJA1, DUSP10, DUSP22, DUSP3, DUSP5, DUSP8, EEF2K, ELP3, F9, FAM20C, FASTK, FGF…
GO:0071900	regulation of protein serine/threonine kinase activity	GO_BiologicalProcess-EBI-UniProt-GOA_27.02.2019_00h00	9.15316e-08	0.000110479	1.45823e-15	3.49974e-14	[7, 8, 9, 10]	Group23	17.0904	121	[ACSL1, ADAM12, ADAM8, ADIPOQ, ADORA2B, ADRA2A, ADRB2, AGFG1, AKAP13, AMBP, ATN1, BMP7, CAV3, CCN1, CCND2, CCNG1, CCNG2, CCNJL, CCNL1, CD81, CDK5RAP1, CDKN2C, CEMIP, CMC4, COLEC12, CXCR4, DCAF1, DDX3X, DNAJA1, DUSP10, DUSP22, DUSP3, DUSP5, DUSP8, F9, FGF1, FGF2, GADD45B, GADD45G, GALM, GHR, GJA1, GPS1, HEXIM1, HGF, HHEX, HRAS, HSPB1, IGF2, IRF6, KLF6, LRRK2, LYN, MAP2K6, MAP4K3, MAP4K4, MAP4K5, M…
